# Supplementary material for: Gut microbiome dysbiosis and correlation with blood biomarkers in active-tuberculosis in endemic setting
Source: PLoS One. 2021 Jan 22;16(1):e0245534. doi: 10.1371/journal.pone.0245534 (PMC7822526; doi:10.1371/journal.pone.0245534)
Supplement: S1 File — (XLSX) [file pone.0245534.s001.xlsx]

## Sheet: TB patients
Study ID	ZN Smear Microscopy (1)	ZN Smear Microscopy (2)	Concentrated AFB smear	LJ Result	MGIT Result	Age	Gender	Weight (kg)	Height (feet)	BMI	BMI score	Cough	Duration of cough	Hemoptysis	Fever	Pattern of fever	Grade of Fever	Night Sweets	Loss of appetite	Wight loss	BCG status	History of TB	History of Close Contact	Allergies	COPD	Asthma	Cancer	Aspirin, Ibuprofen	Diabeties	Smoking	HIV	Dialysis	Other	Final Diagnosis	ATT started
T1	6AFB	1+	1+	3+	Positive	26	Male	58	5.1	24.16	Normal	Yes	2 months	No	No	No	No	Yes	Yes	Yes	No	No	Yes	swelling rashes	No	No	No	No	No	No	No	No	No	Pulmonary TB	Yes
T4	1+	10AFB	1+	1	Positive	19	Male	44	5.4	16.65	Underweight	Yes	3 months	No	No	No	No	Yes	Yes	Yes	Yes	No	No	No	No	No	No	No	No	No	No	No	No	Pulmonary TB	Yes
T5	1+	1+	1+	1	Positive	40	Male	68	5.2	27.42	Overweight	Yes	3 months	Yes	No	No	No	No	No	No	Yes	No	No	No	No	No	No	No	Yes	No	No	No	No	Pulmonary TB	Yes
T6	7AFB	15AFB	15AFB	2	Positive	45	Female	73	4.8	36.08	obese	Yes	3 months	No	Yes	Evening	Low grade	Yes	Yes	Yes	Yes	No	No	No	No	No	No	No	Yes	No	No	No	No	Pulmonary TB	Yes
T7	7AFB	1+	1+	3+	Positive	18	Female	55	5	23.68	Normal	Yes	3 months	No	Yes	Morning, Evening	High grade	Yes	Yes	Yes	Yes	No	No	No	No	No	No	No	No	No	No	No	No	Pulmonary TB	Yes
T8	10AFB	2+	2+	2	Positive	45	Male	65	5.7	22.44	Normal	Yes	3 months	No	Yes	Evening	High grade	Yes	Yes	Yes	No	No	No	No	No	No	No	No	Yes	Yes	No	No	No	Pulmonary TB	Yes
T9	1+	1+	1+	3	Positive	51	Male	66	5.8	22.12	Normal	Yes	2 months	Yes	Yes	Evening	Low grade	Yes	No	Yes	No	No	No	No	No	No	No	No	Yes	No	No	No	No	Pulmonary TB	Yes
T10	5AFB	Negative	Negative	3 Colonies	Positive	21	Male	56	5.8	18.77	Normal	Yes	3-4 months	Yes	Yes	Morning, Evening	Low grade	Yes	Yes	No	No	No	No	No	No	No	No	No	No	No	No	No	No	Pulmonary TB	Yes
T11	10AFB	10AFB	10AFB	1	Positive	22	Female	45	5	19.38	Normal	Yes	1week	No	Yes	Evening	Low grade	No	No	No	Yes	No	No	No	No	No	No	No	No	No	No	No	No	Pulmonary TB	Yes
T12	2+	Negative	5AFB	1	Positive	19	Male	48	5.4	18.16	Underweight	Yes	2months	No	No	No	No	No	Yes	Yes	No	No	No	No	No	No	No	No	No	No	No	No	No	Pulmonary TB	Yes
T13	6AFB	1+	5AFB	1	Positive	15	Female	33	5	14.21	Underweight	Yes	2months	No	Yes	Evening	High grade	Yes	No	Yes	Yes	No	yes	No	No	No	No	No	No	No	No	No	Typhoid	Pulmonary TB	Yes
T14	Negative	1+	2+	2	Positive	18	Male	42	5.4	15.89	Underweight	Yes	2months	No	Yes	Evening	Low grade	Yes	Yes	Yes	No	No	No	2years ago full body rashes	No	No	No	No	No	No	No	No	No	Pulmonary TB	Yes
T15	Negative	4AFB	10AFB	1	Positive	20	Female	38	4.8	18.78	Normal	Yes	2months	No	Yes	Evening	Low grade	Yes	No	No	No	No	No	No	No	No	No	No	No	No	No	No	No	Pulmonary TB	Yes
T16	5AFB	2+	8AFB	3	Positive	24	Male	48	5.2	19.2	Normal	Yes	2months	No	Yes	Evening	High grade	Yes	Yes	Yes	No	No	No	No	No	No	No	No	No	yes	no	No	Typhoid	Pulmonary TB	Yes
T17	1+	1+	2+	1	Positive	15	Male	44	5.8	14.75	Underweight	Yes	2months	No	Yes	Morning, Evening	High grade	Yes	No	No	Yes	No	No	No	No	No	No	No	No	No	No	No	No	Pulmonary TB	Yes
T19	2+	3+	2+	3	Positive	17	Female	45	5.8	15.08	Underweight	Yes	2 months	No	Yes	Evening	High grade	Yes	Yes	Yes	No	No	No	No	No	No	No	No	No	No	No	No	No	Pulmonary TB	Yes
T20	Negative	Negative	5AFB	1	Positive	18	Male	52	5.6	18.5	Normal	Yes	1month	No	Yes	Evening	High grade	yes	yes	yes	No	No	yes	No	No	No	No	No	No	No	No	No	No	Pulmonary TB	Yes
T22	Negative	1+	1+	3	Positive	17	Male	45	5.4	17.03	Underweight	Yes	2.5 months	yes	Yes	Evening	High grade	No	Yes	Yes	No	No	yes	with egg	No	No	No	No	No	No	No	No	Typhoid	Pulmonary TB	Yes
T23	2+	1+	2+	2	Positive	60	Male	48	5.1	19.99	Normal	Yes	15days	No	Yes	Evening	High grade	Yes	Yes	Yes	Yes	No	No	No	No	No	No	No	No	yes	No	No	Typhoid	Pulmonary TB	Yes
T24	2+	2+	1+	3	Positive	17	Female	40	5.1	16.66	Underweight	Yes	2 months	No	Yes	Evening	High grade	Yes	Yes	No	Yes	No	yes	No	No	No	No	No	No	No	No	No	Typhoid	Pulmonary TB	Yes
T25	Negative	5AFB	5AFB	Negative	Positive	50	Male	52	5.4	19.68	Normal	Yes	2months	No	Yes	Evening	Low grade	yes	yes	yes	yes	No	yes	No	No	No	No	No	yes	No	No	No	No	Pulmonary TB	Yes
T26	2+	2+	3+	3	Positive	72	Male	43	5.1	17.91	Underweight	Yes	6months	No	No	No	No	No	Yes	Yes	Yes	No	No	No	No	No	No	No	No	yes	No	No	No	Pulmonary TB	Yes
T27	1+	1+	1+	3	Positive	50	Male	50	5.2	20.16	Normal	Yes	3months	No	Yes	Evening	High grade	No	Yes	Yes	Yes	No	No	No	No	No	No	No	No	yes	No	No	No	Pulmonary TB	Yes
T29	5AFB	Negative	5AFB	1	Positive	35	Female	46	5	19.81	Normal	Yes	5months	Yes	Yes	Evening	High grade	Yes	No	No	No	yes	No	No	No	No	No	No	No	No	No	No	Typhoid	Pulmonary TB	Yes
T30	15AFB	1+	1+	2	Positive	16	Female	45	5.2	18.15	Underweight	Yes	2weeks	No	Yes	Evening	High grade	No	Yes	Yes	Yes	No	No	No	No	No	No	No	Yes	No	No	No	No	Pulmonary TB	Yes
T31	Negative	Negative	5AFB	Negative	Negative	15	Female	38	4.2	23.6	Normal	Yes	2 months	No	Yes	Evening	low grade	Yes	Yes	Yes	Yes	No	No	No	No	No	No	No	No	No	No	No	Malaria	Pulmonary TB	Yes
T32	10AFB	1+	2+	2	Positive	28	Male	52	5.6	18.5	Normal	Yes	2weeks	No	Yes	Morning, Evening	High grade	Yes	Yes	Yes	Yes	No	yes	No	No	No	No	No	No	No	No	No	No	Pulmonary TB	Yes
T33	Negative	2+	2	1	Positive	41	Male	41	4.1	26.47	Overweight	Yes	2months	No	Yes	Evening	Low grade	Yes	Yes	Yes	Yes	No	yes	No	No	No	No	No	Yes	No	No	No	No	Pulmonary TB	Yes
T35	2+	2+	3	2	Positive	42	Male	43	5.8	14.41	Underweight	Yes	5months	No	Yes	Evening	High grade	Yes	Yes	Yes	No	No	No	No	No	No	No	No	No	No	No	No	No	Pulmonary TB	Yes
T37	3+	2+	3	2	Positive	16	Male	43	5.6	15.3	Underweight	Yes	1month	No	Yes	Evening	High grade	Yes	Yes	Yes	No	No	yes	No	No	No	No	No	No	No	No	No	No	Pulmonary TB	Yes
T38	2+	2+	3	3	Positive	60	Female	41	5.2	16.53	Underweight	Yes	2 months	yes	Yes	Evening	High grade	Yes	No	no	Yes	No	No	No	No	No	No	yes	Yes	No	No	No	No	Pulmonary TB	Yes
T39	3AFB	4 AFB	4 AFB	Negative	Positive	17	Female	41	5.5	15.04	Underweight	Yes	1month	No	Yes	Evening	High grade	Yes	No	no	no	No	No	No	No	No	No	No	No	No	No	No	No	Pulmonary TB	Yes
T40	Negative	Negative	1	1	Positive	55	Male	52	5.4	19.68	Normal	Yes	1month	yes	Yes	Evening	Low grade	Yes	Yes	Yes	Yes	No	No	No	No	No	No	No	No	No	No	No	No	Pulmonary TB	Yes
T42	1	1	1	1	Positive	64	Male	55	5.6	19.57	Normal	Yes	1month	No	Yes	Evening	High grade	Yes	Yes	Yes	Yes	No	No	No	No	No	No	yes	Yes	No	No	No	No	Pulmonary TB	Yes
T43	1	3	2	3	Positive	38	Female	50	4.9	27.19	Overweight	Yes	3 months	yes	Yes	Evening	High grade	Yes	Yes	Yes	No	No	No	No	No	No	No	No	No	No	No	No	No	Pulmonary TB	Yes
T44			1	2	Positive	36	Male	43	5.4	16.27	Underweight	Yes	1month	No	Yes	Evening	High grade	Yes	No	Yes	Yes	No	No	No	No	No	No	No	No	No	No	No	No	Pulmonary TB	Yes
T45	1	2	3	3	Positive	45	Male	56	5.6	19.93	Normal	Yes	3 months	No	Yes	Morning, Evening	Low grade	Yes	No	Yes	Yes	No	No	No	No	No	No	No	No	yes	No	No	No	Pulmonary TB	Yes
T46	1	2	Negative	1	Positive	33	Male	60	5.8	20.11	Normal	Yes	1.5 months	No	Yes	Evening	Low grade	No	No	No	No	No	No	No	No	No	No	No	No	yes	No	No	No	Pulmonary TB	Yes
T47	2	2	2	3	Positive	18	Female	40	4.2	24.8	Overweight	Yes	1month	No	Yes	Evening	High grade	No	Yes	Yes	Yes	No	yes	No	No	No	No	No	No	No	No	No	No	Pulmonary TB	Yes
T48	3	3	3	3	Positive	35	Male	50	5.8	16.76	Underweight	Yes	2 months	No	No	No	No	No	Yes	Yes	Yes	No	No	No	No	No	No	No	No	No	No	No	No	Pulmonary TB	Yes
T49	Negative	12 AFB	1	3	Positive	41	Male	50	5.2	20.16	Normal	Yes	4 Months	No	Yes	Evening	High grade	Yes	Yes	Yes	Yes	No	No	No	No	No	No	yes	Yes	No	No	No	No	Pulmonary TB	Yes
T50	1	1	1	1	Positive	20	Female	30	5	12.92	Normal	Yes	5-6 months	No	Yes	Morning, Evening	High grade	Yes	Yes	Yes	Yes	No	No	No	No	No	No	No	No	No	No	No	No	Pulmonary TB	Yes

## Sheet: Healthy
Sample ID	Age	Gender	Weight (Kg)	Height (feet)	BMI	BMI score	Cough	Hemoptysis	Fever	Night Sweets	Loss of appetite	Wight loss	BCG status	History of TB	History of Close Contact	Use of Antibiotics	Allergies	COPD	Asthma	Cancer	Aspirin, Ibuprofen	Diabeties	Smoking	HIV	Diabeties
H1	31	Female	67	5.6	23.8	Normal	No	No	No	No	No	No	Yes	No	No	No	No	No	No	No	No	No	No	Negative	No
H2	26	Female	58	5.4	21.9	Normal	No	No	No	No	No	No	Yes	No	No	No	No	No	No	No	No	No	No	Negative	No
H3	27	Female	72	5.3	28.1	Overweight	No	No	No	No	No	No	Yes	No	No	No	No	No	No	No	No	No	No	Negative	No
H4	24	Female	68	5.2	27.4	Overweight	No	No	No	No	No	No	Yes	No	No	No	No	No	No	No	No	No	No	Negative	No
H5	26	Female	62	5	26.7	Overweight	No	No	No	No	No	No	Yes	No	No	No	No	No	No	No	No	No	No	Negative	No
H6	53	Male	84.6	5.5	31.04	Obese	No	No	No	No	No	No	Yes	No	No	No	No	No	No	No	No	No	No	Negative	No
H7	25	Female	48	4.9	22.9	Normal	No	No	No	No	No	No	Yes	No	No	No	No	No	No	No	No	No	No	Negative	No
H8	26	Female	47	5.2	18.9	Normal	No	No	No	No	No	No	Yes	No	No	No	No	No	No	No	No	No	No	Negative	No
H9	27	Female	52	4.8	25.7	Overweight	No	No	No	No	No	No	Yes	No	No	No	No	No	No	No	No	No	No	Negative	No
H10	26	Female	50	4.8	24.7	Overweight	No	No	No	No	No	No	Yes	No	No	No	No	No	No	No	No	No	No	Negative	No
H11	25	Female	55	5.2	21.8	Normal	No	No	No	No	No	No	Yes	No	No	No	No	No	No	No	No	No	No	Negative	No
H12	24	Female	54	5.3	20.7	Normal	No	No	No	No	No	No	Yes	No	No	No	No	No	No	No	No	No	No	Negative	No
H13	43	Male	83.8	5.8	28.09	Overweight	No	No	No	No	No	No	Yes	No	No	No	No	No	No	No	No	No	yes	Negative	No
H14	62	Male	74.7	5.5	27.4	Overweight	No	No	No	Yes	No	No	Yes	No	No	No	No	No	No	No	No	No	No	Negative	No
H15	40	Male	55.7	5.3	21.75	Normal	Yes	No	No	No	No	No	Yes	No	No	No	No	No	No	No	No	No	yes	Negative	No
H16	40	Male	74.3	5.1	23.5	Overweight	No	No	No	No	No	No	Yes	No	No	No	No	No	No	No	No	No	No	Negative	No
H17	53	Male	58.6	6.2	16.59	Underweight	No	No	No	No	No	No	Yes	No	No	No	No	No	No	No	No	Yes	No	Negative	Diabetes
H18	57	Male	57.4	5.7	19.82	Normal	No	No	No	No	No	No	Yes	No	No	No	No	No	No	No	No	No	No	Negative	Heart
H19	42	Male	78.3	5.6	27.86	Overweight	No	No	No	No	No	No	Yes	No	No	No	No	No	No	No	No	No	No	Negative	No
H20	42	Male	76.8	5.7	26.52	Overweight	No	No	No	No	No	No	Yes	No	No	No	No	No	No	No	No	No	Yes	Negative	No
H21	35	Male	65	5.5	23.85	Normal	No	No	No	No	No	No	Yes	No	No	No	No	No	No	No	No	No	No	Negative	No
H22	39	Male	88.2	5.1	36.74	Obese	No	No	No	No	No	No	Yes	No	No	No	No	No	No	No	No	No	Yes	Negative	No
H23	40	Male	79.2	5.7	32.99	Obese	No	No	No	No	No	No	No	No	No	No	No	No	No	No	No	No	Yes	Negative	No
H24	43	Male	80.9	5.8	27.12	Overweight	No	No	No	No	No	No	Yes	No	No	No	No	No	No	No	No	No	yes	Negative	No
H25	52	Male	73.8	5.7	25.48	Overweight	No	No	No	No	No	No	Yes	No	No	No	No	No	No	No	No	No	yes	Negative	Heart
H26	43	Male	81.7	6	24.43	Normal	Yes	No	No	No	No	No	Yes	No	No	No	No	No	No	No	No	No	No	Negative	No
H27	60	Male	62.8	5.7	21.68	Normal	No	No	No	No	No	No	No	No	No	No	No	No	No	No	No	No	Yes	Negative	No
H28	64	Male	66.1	5.3	25.81	Overweight	No	No	No	No	No	No	Yes	No	No	No	No	No	No	No	No	No	yes	Negative	No
H29	49	Male	85.6	5.6	30.46	Obese	No	No	No	yes	No	No	Yes	No	No	No	No	No	No	No	No	No	Yes	Negative	No
H30	37	Male	61.9	5.9	20.15	Normal	No	No	No	No	No	No	Yes	No	No	No	No	No	No	No	No	No	No	Negative	No
H31	39	Male	88.5	5.1	36.87	Obese	No	No	No	No	No	No	Yes	No	No	No	No	No	No	No	No	No	Yes	Negative	No
H32	42	Male	64.8	5.3	25.31	Overweight	No	No	No	No	No	No	Yes	No	No	No	No	No	No	No	No	No	No	Negative	No
H33	45	Male	55.6	5.5	20.4	Normal	No	No	No	No	No	No	Yes	No	No	No	No	No	No	No	No	No	Yes	Negative	No
H34	56	Male	89.9	5.9	29.27	Overweight	No	No	No	No	No	No	Yes	No	No	No	No	No	No	No	No	No	No	Negative	No
H35	20	Male	59.4	5.7	20.51	Normal	No	No	No	No	No	No	Yes	No	No	No	No	No	No	No	No	No	No	Negative	No
H36	45	Male	81.9	5.6	29.14	Overweight	No	No	No	No	No	No	Yes	No	No	No	No	No	No	No	No	No	Yes	Negative	No
H37	33	Male	57.7	5.5	21.17	Normal	No	No	No	No	No	No	No	No	No	No	No	No	No	No	No	No	No	Negative	No
H38	42	Male	69.3	5.8	23.23	Normal	No	No	No	No	No	No	Yes	No	No	No	No	No	No	No	No	No	Yes	Negative	No
H39	27	Male	81.6	5.6	29.04	Overweight	No	No	No	No	No	No	Yes	No	No	No	No	No	No	No	No	No	No	Negative	No
H40	37	Male	56.7	5.6	20.18	Normal	No	No	No	No	No	No	Yes	No	Yes,daughter	No	No	No	No	No	No	No	No	Negative	No
