# Supplementary material for: Gut microbiome dysbiosis and correlation with blood biomarkers in active-tuberculosis in endemic setting
Source: PLoS One. 2021 Jan 22;16(1):e0245534. doi: 10.1371/journal.pone.0245534 (PMC7822526; doi:10.1371/journal.pone.0245534)
Supplement: S2 File — (XLSX) [file pone.0245534.s002.xlsx]

## Sheet: TB
TB patients (n=42)	Rv 3881	Rv 0934-P38	Rv 2031c	Rv 1886c	Rv 1860	Rv 3874	H37Rv MEM	Rv 1926	Rv 1984	Rv 3841	Rv2875	anti-human IgG	BSA
T1	20	18	2144	18	22	37	199	13	47	22	29	6196	17
	20	19	2074	17	21	37.5	191	13	45	21	28	5882	15
T4	15	19	19	15	17	22	105	13	22	35	59	6213	14
	17	19.5	20	16	17	23	106.5	15	25	40	69	6728	14
T5	1726	1981.5	617	1521.5	2268	105.5	773	64	78.5	517.5	130	7734	66
	1876	1984.5	624	1626	2400	108	755.5	62.5	75	503	137	7684.5	67
T6	24.5	5624.5	5698	21	236	29	586	2472.5	30	28	31	7428	19
	21	5357.5	5415	19	220.5	26	550	2371	29	24	33	7024	18
T7	276	5015	84	274	580	34	84	18	40	123	49	7734	18
	283	4809	79	296	572	31	82	17	37	123.5	48	7501	18
T8	43	23	63	27	20	28.5	182	21	31	44	44	7284.5	21
	44	24	65	23	20	29	188.5	22	29.5	48.5	47	7381	22
T9	32	1100	6443	4559	8684	55	552.5	20	341	342	47	7192	22
	34	1055	6477	4500	8493	50	530	18	344	339	45	6787	22
T10	1720	15	39	15	12	28	25	11	26	22	26	7603.5	14
	1803.5	15	39	14	12	27	22	12	26	22	25.5	7594	14
T11	23	20	24	19	94.5	34	29	37.5	27	26	33	7922	18
	24	19	23	20	94	34	30.5	39	27	25.5	34	7951	18
T12	7414	1713.5	26	610	36	136	313.5	32	46	2531	156	7605	18
	7290	1734	26	633.5	36	137	317	33	47	2676.5	154	7650	17
T13	25	16	23	16	17	25	48	11	25.5	40	24	7468.5	14
	23	16	22	15	17	26	52	11	23	42	21	7540.5	15
T 14	9272	12174	31	6371	47	1401	378	14	26	1251	44	7622	17
	8683	11587	29	5951	47.5	1350	329	16	24	1091.5	40	7050	15
T 15	6706.5	10473	795	22	24	92	416	264	131.5	34	36	7392	19
	6677	10181.5	808	22	23	91	404	253	129.5	34	38	7206	18
T 16	562	745.5	20	43	26	27	33	14	25	74	92	7879	15
	533	776	19	46	26	26	34	14	27	73	98.5	8019.5	15
T 17	25	531.5	23	183	1264.5	53	149	17	36	39	44	7873.5	18
	26	522.5	21	182	1277.5	50	153	17	34	39	39	7744.5	18
T 19	60	46	478	18	223.5	23	24	26	31	21	31	7694	14
	53	46	455.5	17	221	25	24	24	30	20	33	7668	15
T 20	119	89	42.5	26	59	63	222	22	94	32	46	7420	23
	139	91	43	27	60	60	217	22.5	98	36	45	7658	24
T 22	885.5	3294	190.5	18	17	24.5	189.5	15	28	26	65	7571	17.5
	891	3355	193	16	18	26	180	14	25	24	73	7566	16
T 23	41	79.5	527.5	2545.5	32	294	199	199	396	695	32	7387	138
	44	79	541	2863	34	304.5	213.5	207	421	789	34	7556	153.5
T 24	5643.5	23	23	970	6239.5	380	366	75	63	74	54.5	7960	17
	5479	21	23	954	6129	371	368	78	64.5	79	55	7829	18
T 25	24	24	34	22.5	131	28	67	27	30	31	39	7299	23
	23	25	33.5	21	127	28	67.5	28	28	32	40	7260	22
T 26	8873	7766	21	5621.5	5571.5	73	785	19	46	308	48	7354	19
	8746	7639	19	5585	5529	73	762	18	43.5	294.5	45	7305	18
T 27	21	1779.5	21	7811	17500	31	257	15	28	26	37	7482	16
	20	1851	22	7700	17653	32	273	15	27	26	34	7354.5	16
T 29	28	23	30	212.5	5420.5	34	207.5	24	32	45	37	8021.5	20
	27	23	29	208	5333	34	204	25	30	44	36.5	7931	20
T 30	4621	26	13822	277.5	721	51	470	5688	101	151	49	7743	22
	4576	27	13182	266	699	50.5	460.5	5541	109	148	51	7327	23
T 31	20	15	21	52	2282	23	256	12	400.5	24	35	7847	15
	20	17	21	48	2259.5	24	258.5	13	391	25	33	7868.5	15
T 32	33	35	27	761.5	35	40	147	29	39	44	42	7558	28
	35	34	25	865	35	42	151	28	40	45	42	7724	29
T 33	151	26	103	434	150	57	411.5	55.5	57	193	39	7404.5	24
	160	27	98	419.5	147	60	416	61	58	215	41	7508	23
T 35	4032	9773	838.5	6081	5497	32	405	41	33	35	39	7408	22
	4310	10022	858	6242	5612	32	419	41	34.5	39	41	7551	21
T 37	239	20	42	828	39	36	55	31	30	29	46	7682.5	18
	314	20	45	924.5	39	38	57	32	29.5	29.5	49	7417	19
T 38	22	21	1494	19	35.5	702.5	83	18	25	535	32	6850	17
	24	25	1527	22	42.5	693	91.5	19	26.5	534	32	7367	18
T 39	15	16	733.5	152	31	32	47	15	35	26	60.5	7578	15
	17	17	746	152	31	31	47	16	37	28	63.5	7524	15
T 40	18	2203	24	84.5	97	47.5	72	13	32	932.5	67	7476	16
	19	2383.5	25	89	100	50	75	14	33	1000	71	7513	16
T 42	24	19	1358	216	1394	34	149.5	19	27	107	47	7732	21
	22	19	1383	210	1374	35	151	17	26	105	49	7720	22
T 43	52	30	2324	62.5	41.5	53	95	40	29	98	66	7652.5	46
	52.5	30	2347	80.5	41	56	96	38	29	99	68	7587	46
T 44	1221	17	30	21	34	439	550	15	41.5	380	36	7777	17
	1363	20	26	21	32	425	531	14	40	388	35	7677	16
T 45	11803	18	31	1143	1449	109	163	15.5	27.5	266	47	7402	19
	11156	18.5	29	1100	1538	110	154	15	30	262	47	7092.5	17
T 46	23	18	19	20	15	56	132	14	518.5	23	73	7478	15
	23	18	20	22	16	54	123	13	509	21	73	7564	15
T 47	5606.5	97	33	96	21	48	40	20	31	100	58	7320	19
	5940.5	93	34	102	22	47	43	20	30	100	63	7113	20
T 48	2956.5	442	23	19	225	38	153.5	23	29	273	124	7761	16
	2880.5	454	25	20	243	39	169.5	23	29	312.5	124	7743.5	17
T 49	54.5	57	44.5	50	41	74	118	53	1470	65	77	5813	54
	57	57	47	51	42	79	131	54	1532.5	70	79	5835	57
T 50	9262	13204	161	34	179	36	545	21	42	4357	48	7248	24
	9444	12939	163	28	172	35	590	21	38	4137	46	7301	22.5

## Sheet: Healthy
Healthy samples N=40	Rv 3881	Rv 0934-P38	Rv 2031c	Rv 1886c	Rv 1860	Rv 3874	H37 Rv MEM	Rv 1926	Rv 1984	Rv 3841	Rv2875	anti-human IgG	BSA
H1	18	17	25	19	13	47	36	12	24	20	61	6885	16
	18.5	17	26	19	14	45	38	13	25	21	59	6841	16
H2	22	20	26.5	20	688	108	35	15	29	25	44	6948.5	16
	21	20	25	18	688	98	35	13.5	26	24	42	6577.5	18
H3	51	19	19	19	17.5	81	179.5	14	27	50	30.5	6915	16
	59	18	19	20	16	84	184	13	25	49	31	6690	16
H4	99	17	24	17	233	30.5	62	15	25	24	44	6941	18
	106	18	25	17	222.5	32	66	16	25	27	46	7003	19
H5	22	21	24	24	21	68	97	15	25	36	108.5	6803.5	17
	21	20	23.5	24	21	68	94	15	26	36	107	6767.5	17
H6	22	20	674	25	27.5	71	161	18	25	39.5	37	6550.5	18
	21	19	653	24	27	67.5	166	16	26	36	36	6586	17
H8	30	29	21	24	23	40	30	22	43	43.5	211	6585.5	23
	28	26	21	25	25	37	31	21	42	43	197	6305	22
H9	22	18	23	38.5	21	25	26	13	48	28	46	6610	15
	21	17.5	24	42	21	25	26.5	12	50	30	46	6728.5	15
H10	21	19	33.5	20	21	28	34	16	27	27	62	6719	18
	21	20	33	19	21	27	33	16	29	28	65	6448	17
H11	39	24	26.5	27	214	67	95.5	21	37	35.5	83	6787.5	23.5
	36	25	24	27	227	72	90	21	41	39	85.5	6787	23
H12	21	18	17	21	62	25	27	13	29	38	36.5	6843	15
	24	20	23	23.5	63	27	27	14	30	36	35	6188	20
H13	17	23	19.5	18.5	15	26	74	15.5	31	22	42	6337.5	17
	18	21	20	18	17	27	66	15.5	31	19	42.5	6670	15
H14	20	18	24	19.5	161	27	25	108	26	20	27	6775	16
	21.5	17	23	18	156	28	26	107	24	22	28	6763	16
H15	43	26	35	22	22	24.5	40	44.5	24	23	26	5771	18
	54	29	46	23	24	27	46	53	25	26	28	6785	20
H16	22	18	26	20	39	37	26	14	35.5	32	52	7039	18
	22	18	26	21	40.5	35	25	14	37	33	54.5	7110.5	17
H17	16	16	23	15	16	23	24	12	35	19	51	6807.5	15
	16	17	23	16	16	23	22.5	12	36	19	50	6800	16
H18	17	18	110	18	4805	31	87	13	22.5	20	81.5	6121	16
	17	17	113	19	4777.5	33	93	13	24	19	84.5	6050.5	16
H19	21	23	21	21	20	29	42	24.5	29	24	30	6218	20
	24	23	21	23	21	30	44	25	30.5	26	31	6684	19
H20	56	22	32	19	59	27	49	15	35	23.5	54	6546	17
	61	22	34	22	60	29	49	15	38	23	56	6632	18
H21	19	18	19	38	62	32	34	15	23.5	23	112	6546.5	17
	18	17	20	40	63	35	34	13	25	25.5	116	6744.5	16
H22	53	30	23	30	20	51.5	45	46	674	50.5	204	6917	26
	49	31	22	31	19	49	45	46	662	53	176	6826.5	26
H23	20	21	24	23	224.5	72	56.5	15	26	57	38	6298	16
	19.5	21	24	23.5	224	71	63	15	27	58	35	5972.5	18
H24	24	23	51	23	26	64	68	23.5	202	30	503	6646.5	19
	23.5	23	48	23	23.5	63.5	67	21	212.5	27	508	6254	19
H25	37	28	39	17	20	33	27	14.5	31	24	28	6724.5	16
	33	28	37	16	19	30.5	27.5	13	29.5	25	29	6433	17
H26	23	19	21	19	16	28	37	47	28	31	37	6483	16
	24	18	22	20	17	25	36	49	30	28	37	6360	16
H27	24	17	36	18.5	21	35	46.5	15	27	23	29	6554	16.5
	23.5	19	35	19	22	36	46	15	26	24	26	6520	17
H28	158	183	34	54	76	215	183	164	197.5	176	138	6855	144
	162.5	195	33	53	80	226	195	168	202	185.5	137.5	6830	150
H29	46	17	21	17	30	26	34	13	37	23	54	5864	17
	44	18.5	21	17	30	28.5	34	14	40	23	57	5860	17
H30	40	27	22	21	163	42.5	53	25	32	28	119	6871	20
	35	27	25	22	172	42	48.5	25	30	25	120	6470	21
H31	21	18	22	24	24	22	31	15	35	24	29.5	6806.5	17
	21	18	23	23	24	24	32	15	36	24	27	6975	18
H32	37	16	21	27	22	109	64	13	22	21	28	6525.5	15
	47	18	21	26	21.5	123	60	14	22.5	21	28.5	6381.5	15
H33	20	37.5	24	18	22	26	69	16	25	22	32	5727	16
	22	44	26	20	24	28	75.5	14	24	23	33	6493.5	18
H34	57.5	17	34	19	49	26	55	14	26	33	37.5	6974.5	16
	58	18	35	21	51	25	60	15	27	37	38	6733	17
H35	53	17	19	18	183	24	37	13	30	23.5	29	5713	16
	53	18	19	19	191	25	39	13	30	26	29	5721	16
H36	47	16	23	17	154	24	100	17	28	27	28	6304	14
	48	15	24	16	164	26	112	17	31	30	28	6852	14.5
H37	29	21	23	30	20	25	30	13	150.5	21	923	6363	16
	30	21	23	28	20	27	31	13	154	20	977	6317	15
H38	113	18	23	16	16	48	28	14	215	20	42	7278	16
	124	18	22	16	15	46.5	29	12	204.5	18	41	6815	15.5
H39	26	22	32	26	33	37.5	43	18	33	23	51	6703.5	19
	25	21	31	24	30	35	39	18	30	24	49.5	6378	20
H40	18	17	19	18	63	27	52	13	25.5	31	24	6818	15
	19	16	19	19	63	28	53	11	25	29	25	6602	13.5
