# Supplementary material for: Gut microbiome dysbiosis and correlation with blood biomarkers in active-tuberculosis in endemic setting
Source: PLoS One. 2021 Jan 22;16(1):e0245534. doi: 10.1371/journal.pone.0245534 (PMC7822526; doi:10.1371/journal.pone.0245534)
Supplement: S3 File — (XLSX) [file pone.0245534.s003.xlsx]

## Sheet: TB
Study ID	Relative copies /ng DNA
T1	123.703
T4	179.749
T5	105.835
T6	288.519
T7	1490.11
T8	105.531
T9	51.3479
T10	70.9192
T11	90.4569
T12	51.723
T13	53.1167
T14	296.441
T15	27.9768
T16	336.36
T17	153.285
T19	156.059
T20	394.479
T22	950.395
T23	59.4717
T24	80.9458
T25	149.69
T26	203.784
T27	145.955
T29	55.9008
T30	149.253
T31	84.5026
T32	1264.06
T33	749.417
T35	108.008
T37	45.3995
T38	423.597
T39	100.092
T40	1796.15
T42	153.29
T43	56.6984
T44	62.3665
T45	171.168
T46	91.891
T47	674.005
T48	69.6246
T49	59.1991
T50	111.801

## Sheet: Healthy
Sample ID	Healthy Relative copies /ng DNA
H1	978.161
H2	607.292
H3	260.409
H4	429.917
H5	262.464
H6	451.566
H7	3871.4
H8	396.308
H9	116.797
H10	144.7
H11	232.51
H12	598.254
H13	580.214
H14	356.967
H15	340.169
H16	399.497
H17	506.038
H18	401.61
H19	304.023
H20	168.419
H21	264.481
H22	548.387
H23	1768.28
H24	623.766
H25	655.267
H26	207.033
H27	2547.28
H28	476.412
H29	524.058
H30	615.655
H31	334.468
H32	460.632
H33	681.325
H34	1309.36
H35	6091.46
H36	1293.81
H37	870.944
H38	2149.02
H39	585.351
H40	686.984
