# Supplementary material for: Gut microbiome dysbiosis and correlation with blood biomarkers in active-tuberculosis in endemic setting
Source: PLoS One. 2021 Jan 22;16(1):e0245534. doi: 10.1371/journal.pone.0245534 (PMC7822526; doi:10.1371/journal.pone.0245534)
Supplement: S4 File — (XLSX) [file pone.0245534.s004.xlsx]

## Sheet: Class
Class	H1	H2	H3	H4	H5	H6	H7	H8	H9	H10	H11	H12	H13	H14	H15	H16	H17	H18	H19	H20	H21	H22	H23	H24	H25	H26	H27	H28	H29	H30	H31	H32	H33	H34	H35	H36	H37	H38	H39	H40	TB1	TB4	TB5	TB6	TB7	TB8	TB9	TB10	TB11
Unassigned|Other|Other	0.8	1	0.2	1.1	0.7	0.7	1.2	0.1	1	1.4	0.7	0.2	0.3	0.2	0.3	1.4	1.2	0.3	0.7	0.3	0.4	0.3	1.1	1.2	1.5	0.7	1.2	0.2	0.6	0.9	0.8	1	1.3	1	1.5	1.3	1.4	1.1	1.3	1	1.2	1.5	1.3	1.1	1	1.2	1.2	0.7	1
k__Bacteria|p__Actinobacteria|c__Actinobacteria	1.4	1.7	2.8	1	0.2	0	2.5	1.6	0.3	0	0.3	0.3	0.4	0.1	0.2	2.1	0.7	1.4	0.3	0.4	0.3	1.2	0.3	0	0.1	0	1	0.2	0.2	1.6	0.2	0.4	0.2	0.2	1.3	0	0.3	0.1	0.1	0.3	13.2	0.5	14.6	4.4	2	8.2	3	0.1	1.2
k__Bacteria|p__Actinobacteria|c__Coriobacteriia	2.3	0.8	0.9	0.6	1.5	0	3	1.3	0.7	0.1	0.1	0.4	0.1	0.1	0.1	0.4	2.1	2.5	0.1	0.9	0.1	0.3	0.1	0	0.1	0	0.3	0.4	0.1	0.7	0.1	0.1	0.1	0.4	0.9	0	0.1	0.7	0.1	0.1	10.3	1.8	5.4	4.3	7	12.1	9.9	3.7	7.5
k__Bacteria|p__Bacteroidetes|c__Bacteroidia	23	12.7	47.3	37.9	50.9	14.1	30.8	21.1	43.1	43.2	46.6	10.5	35.5	26.3	5.9	28.7	28.4	19.9	58.3	12.7	44.5	62.7	60.8	33.4	23.3	43.2	40	66.1	50.5	26.4	17.9	47.1	19.1	66.7	31.7	52.6	41.9	24.9	46.5	48.5	22.7	36.2	13.6	31.2	10.9	19.4	15.7	33.6	39.3
k__Bacteria|p__Cyanobacteria|c__4C0d-2	0.7	0.1	0	0.8	1	0	0	0	0	0	2	0	0	0	5.2	0	0	4.1	0	2.6	0	0	1	0	3.5	0	0	0	0	0.9	0.7	0	0	0	0	0	0	7.9	0	0.2	0	0	0	0	0	0	0.3	1.8	0
k__Bacteria|p__Cyanobacteria|c__Chloroplast	0	0	0	0	0	0	0	0	0	0	0	0	0	0.1	0	0	0	0	0	0	0	0	0	0	0	0	0	0	0	0	0.1	0	0.1	0	0	0	0	0	0	0	0	0	0.5	1.1	0	0	0	0.5	0
k__Bacteria|p__Elusimicrobia|c__Elusimicrobia	2	0.3	0	0	0	0	0	0	0	0	0	2.2	12.1	0	7.5	0	2.5	0	0	1.8	0	0	0	0	0	0	0	0	0	0	0	0	0.8	0	0.2	0	0	8	0	0.2	0	0	0	0	0	0	0.1	0	0
k__Bacteria|p__Firmicutes|c__Bacilli	0.1	0.4	1.5	0.3	1.7	0.3	5.2	1.6	0.5	0.3	0.1	0.1	1.1	0.4	0.1	1.3	0.6	0.2	0.4	0.4	0.6	2.4	0.6	0.1	0.6	0.1	0.7	0.3	0.1	0	0.2	0.3	0.5	0.7	0.7	1	0.4	3	0.2	0.3	0.3	5.7	20.1	8.4	4	2.1	0.2	0.1	0.1
k__Bacteria|p__Firmicutes|c__Clostridia	48.9	59	44.1	34.5	32.4	25.8	51	63.1	47.8	31.6	17.1	63.8	35.8	47.9	55.7	58.6	43.7	66	38.9	42	49.5	23.8	30.8	40.5	34.8	32.5	54.1	20.9	31.7	30.9	29.1	39.1	21.9	27.2	33	40.9	40.2	34.4	39.3	32.4	46	27.1	38	43.7	59.8	50.3	37	44.9	40.7
k__Bacteria|p__Firmicutes|c__Erysipelotrichi	1.1	11.6	0.4	1	1.1	0.1	4.7	0.4	0.3	0	5.5	0.7	0.5	0.2	0.4	1.2	2.6	1.8	0.2	0.8	0.2	1.6	0.6	0.1	0.2	0.3	0.6	4.2	0.5	3.2	0.2	0.2	0.4	0.4	1.4	0.3	0.1	1	3.8	1.1	4.9	3.3	4	2.5	11.1	5.7	10.3	2.2	5.3
k__Bacteria|p__Fusobacteria|c__Fusobacteriia	0	0	0	0	0	0	0	0	0	0	0	0	0	0	0	0	0	0	0	0	0.1	0	0	0	0	0	0	0	0	0	0	0	0	0	0	0	0	0	0	0	0	0	0	0	0.1	0	0.1	0.2	0
k__Bacteria|p__Lentisphaerae|c__[Lentisphaeria]	0.7	1.3	0.1	0.2	0.7	0	0	0	0	0	0	0.1	0.1	0	0.7	1.2	0.7	0.6	0	0.4	0	0	0	0	0	0	0	0	1.1	0.6	3	0	0.1	0	0	0	0	0.1	0	0	0	0	0	0	0	0	0.2	2	0.1
k__Bacteria|p__Proteobacteria|c__Alphaproteobacteria	0.9	0	0.6	0.4	0.5	0	0	0.1	0	0	19.9	16.4	0	12.1	3.4	0	1	0	0	0.2	0	0	0	0.1	1.2	0	0	0	0	13.4	21.9	0	15.5	0	1.6	0	0.2	1.8	0	1.1	0	0	0.1	0.3	0	0	0	0.1	0
k__Bacteria|p__Proteobacteria|c__Betaproteobacteria	0.4	0.5	1.3	7.1	2.7	0.7	0.7	7.6	0	1	1.7	0.8	1.2	3.1	1.2	0.6	0.8	1.3	0.6	0.8	3.4	0.3	1.5	0.6	1.6	0.5	1.8	7.5	1	0.6	0.6	0.7	1.9	1.3	1	0.4	1.6	0.8	7.7	2.8	0.2	0	0	0.5	0.1	0.1	0.8	1.2	0.3
k__Bacteria|p__Proteobacteria|c__Deltaproteobacteria	0.1	0.9	0	0.6	0.2	1.1	0.1	2.1	4.7	0.1	5.1	1.9	0.3	1.8	2.3	3.3	1.2	0.4	0.2	1.3	0	0	0.1	0.3	0.9	0.1	0	0	0.4	1	3.3	0	1.4	0.1	1.9	0	0.4	0.5	0.2	0	0.2	1.9	0.3	1.8	0.6	0.4	0.7	2.3	0.1
k__Bacteria|p__Proteobacteria|c__Epsilonproteobacteria	0	0	0	0	0	0	0	0	0	0	0	0	0	0	0	0	0	0	0	0	0.1	0	0	0	0	0	0	0	0	0	0	0	0.4	0	0.1	0	0	0	0	0	0	0	0	0	0	0	0.2	0	0.1
k__Bacteria|p__Proteobacteria|c__Gammaproteobacteria	9.6	7.6	0.3	14.1	6.3	57.1	0.7	0.8	1.4	22.3	0.3	0.5	12.6	1.1	9.8	0.7	11.2	0.6	0.3	34.9	0.8	7.4	3.1	23.4	30	22.6	0.3	0.1	13.8	8.2	13.4	11.1	32	1.9	21.3	3.5	11.6	15.3	0.7	9.2	0.7	21.3	1.8	0.2	3.3	0.2	5.5	0.3	4.2
k__Bacteria|p__Spirochaetes|c__Spirochaetes	0	0	0	0	0	0	0	0	0	0	0	0	0	0	5.9	0.3	2.3	0	0	0	0	0	0	0.3	2.1	0	0	0	0	10.7	4.5	0	0	0	3.1	0	1.8	0	0	2.5	0	0.5	0	0	0	0	3.5	2.1	0
k__Bacteria|p__TM7|c__TM7-3	0	0	0	0.3	0	0	0	0	0	0	0	0	0	0.1	0	0	0.1	0.1	0	0	0	0	0	0	0	0	0	0	0	0	0	0	0.1	0	0	0	0	0	0	0	0	0.1	0	0.5	0.1	0	0	0	0
k__Bacteria|p__Tenericutes|c__RF3	2.2	0.7	0	0	0	0	0	0	0	0	0	0	0	0	0.1	0	0	0	0	0	0	0	0	0	0	0	0	0	0	0	0	0	0	0	0	0	0	0.1	0	0	0	0	0	0	0	0	0.1	0.1	0
k__Bacteria|p__Verrucomicrobia|c__Opitutae	0.2	0.2	0.3	0.2	0	0	0	0	0	0	0.3	1.1	0	6.5	0	0	0	0.1	0	0.1	0	0	0	0	0	0	0	0	0	0	3.7	0	4.1	0	0.2	0	0	0	0	0	0	0	0.3	0	0	0.2	0	0.8	0
k__Bacteria|p__Verrucomicrobia|c__Verruco-5	1.2	0	0	0	0	0	0	0	0	0	0	0	0	0	0.6	0	0.8	0	0	0	0	0	0	0	0	0	0	0	0	0.3	0	0	0	0	0	0	0	0	0	0.1	0	0	0	0	0	0	0.2	3.2	0
k__Bacteria|p__Verrucomicrobia|c__Verrucomicrobiae	4.1	0	0	0	0	0	0	0	0	0	0.1	0	0	0	0	0	0	0	0	0	0	0	0	0	0	0	0	0	0	0	0	0	0	0	0	0	0	0	0	0	0	0	0	0	0	0	10.5	0	0
[truncated: 33 more columns]

## Sheet: Order
Order	H1	H2	H3	H4	H5	H6	H7	H8	H9	H10	H11	H12	H13	H14	H15	H16	H17	H18	H19	H20	H21	H22	H23	H24	H25	H26	H27	H28	H29	H30	H31	H32	H33	H34	H35	H36	H37	H38	H39	H40	TB1	TB4	TB5	TB6	TB7	TB8	TB9	TB10	TB11
Unassigned|Other|Other|Other	0.8	1	0.2	1.1	0.7	0.7	1.2	0.1	1	1.4	0.7	0.2	0.3	0.2	0.3	1.4	1.2	0.3	0.7	0.3	0.4	0.3	1.1	1.2	1.5	0.7	1.2	0.2	0.6	0.9	0.8	1	1.3	1	1.5	1.3	1.4	1.1	1.3	1	1.2	1.5	1.3	1.1	1	1.2	1.2	0.7	1
k__Bacteria|p__Actinobacteria|c__Actinobacteria|o__Actinomycetales	0.1	0	0.1	0	0.1	0	0	0.1	0	0	0	0	0	0	0	0	0	0.1	0	0	0	0.1	0	0	0	0	0	0	0	0	0	0	0	0	0	0	0	0	0	0	0.1	0.2	0.7	1.1	0.4	0.9	0.1	0.1	0.2
k__Bacteria|p__Actinobacteria|c__Actinobacteria|o__Bifidobacteriales	1.3	1.6	2.7	0.9	0	0	2.4	1.5	0.3	0	0.3	0.3	0.4	0.1	0.2	2.1	0.7	1.4	0.3	0.4	0.3	1.1	0.3	0	0.1	0	1	0.2	0.2	1.6	0.2	0.3	0.2	0.2	1.3	0	0.3	0.1	0.1	0.3	13.2	0.3	14	3.3	1.5	7.4	3	0	1
k__Bacteria|p__Actinobacteria|c__Coriobacteriia|o__Coriobacteriales	2.3	0.8	0.9	0.6	1.5	0	3	1.3	0.7	0.1	0.1	0.4	0.1	0.1	0.1	0.4	2.1	2.5	0.1	0.9	0.1	0.3	0.1	0	0.1	0	0.3	0.4	0.1	0.7	0.1	0.1	0.1	0.4	0.9	0	0.1	0.7	0.1	0.1	10.3	1.8	5.4	4.3	7	12.1	9.9	3.7	7.5
k__Bacteria|p__Bacteroidetes|c__Bacteroidia|o__Bacteroidales	23	12.7	47.3	37.9	50.9	14.1	30.8	21.1	43.1	43.2	46.6	10.5	35.5	26.3	5.9	28.7	28.4	19.9	58.3	12.7	44.5	62.7	60.8	33.4	23.3	43.2	40	66.1	50.5	26.4	17.9	47.1	19.1	66.7	31.7	52.6	41.9	24.9	46.5	48.5	22.7	36.2	13.6	31.2	10.9	19.4	15.7	33.6	39.3
k__Bacteria|p__Cyanobacteria|c__4C0d-2|o__YS2	0.7	0.1	0	0.8	1	0	0	0	0	0	2	0	0	0	5.2	0	0	4.1	0	2.6	0	0	1	0	3.5	0	0	0	0	0.9	0.7	0	0	0	0	0	0	7.9	0	0.2	0	0	0	0	0	0	0.3	1.8	0
k__Bacteria|p__Elusimicrobia|c__Elusimicrobia|o__Elusimicrobiales	2	0.3	0	0	0	0	0	0	0	0	0	2.2	12.1	0	7.5	0	2.5	0	0	1.8	0	0	0	0	0	0	0	0	0	0	0	0	0.8	0	0.2	0	0	8	0	0.2	0	0	0	0	0	0	0.1	0	0
k__Bacteria|p__Firmicutes|c__Bacilli|o__Lactobacillales	0.1	0.2	1.5	0.3	1.6	0.3	5.2	1.4	0.4	0.3	0.1	0.1	1.1	0.2	0.1	1.3	0.6	0.2	0.4	0.4	0.5	2.3	0.5	0.1	0.5	0.1	0.7	0.3	0.1	0	0.1	0.3	0.5	0.7	0.7	1	0.4	3	0.2	0.2	0.3	5.6	20.1	7.9	1.9	2.1	0.2	0.1	0.1
k__Bacteria|p__Firmicutes|c__Clostridia|o__Clostridiales	48.9	59	44.1	34.5	32.4	25.8	51	63.1	47.8	31.6	17.1	63.8	35.8	47.9	55.7	58.6	43.7	66	38.9	42	49.5	23.8	30.8	40.5	34.8	32.5	54.1	20.9	31.7	30.9	29.1	39.1	21.9	27.2	33	40.9	40.2	34.4	39.3	32.4	46	27.1	38	43.7	59.8	50.3	37	44.9	40.7
k__Bacteria|p__Firmicutes|c__Erysipelotrichi|o__Erysipelotrichales	1.1	11.6	0.4	1	1.1	0.1	4.7	0.4	0.3	0	5.5	0.7	0.5	0.2	0.4	1.2	2.6	1.8	0.2	0.8	0.2	1.6	0.6	0.1	0.2	0.3	0.6	4.2	0.5	3.2	0.2	0.2	0.4	0.4	1.4	0.3	0.1	1	3.8	1.1	4.9	3.3	4	2.5	11.1	5.7	10.3	2.2	5.3
k__Bacteria|p__Lentisphaerae|c__[Lentisphaeria]|o__Victivallales	0.7	1.3	0.1	0.2	0.7	0	0	0	0	0	0	0.1	0.1	0	0.7	1.2	0.7	0.6	0	0.4	0	0	0	0	0	0	0	0	1.1	0.6	3	0	0.1	0	0	0	0	0.1	0	0	0	0	0	0	0	0	0.2	0.8	0.1
k__Bacteria|p__Proteobacteria|c__Alphaproteobacteria|o__	0.6	0	0.6	0.4	0	0	0	0	0	0	0	16.3	0	12.1	1.6	0	0.8	0	0	0.2	0	0	0	0.1	0.1	0	0	0	0	13.4	21.9	0	15.5	0	1.6	0	0.2	0.4	0	1.1	0	0	0	0	0	0	0	0	0
k__Bacteria|p__Proteobacteria|c__Alphaproteobacteria|o__RF32	0.3	0	0	0	0.5	0	0	0	0	0	19.9	0	0	0	1.7	0	0.2	0	0	0	0	0	0	0	1.1	0	0	0	0	0	0	0	0	0	0	0	0	1.4	0	0	0	0	0	0	0	0	0	0	0
k__Bacteria|p__Proteobacteria|c__Betaproteobacteria|o__Burkholderiales	0.4	0.5	1.3	7.1	2.6	0.7	0.7	7.6	0	1	1.7	0.8	1.2	3.1	1.2	0.6	0.7	1.3	0.6	0.8	3.4	0.3	1.5	0.6	1.6	0.5	1.8	7.5	1	0.6	0.6	0.7	1.9	1.3	1	0.4	1.6	0.8	7.7	2.8	0.2	0	0	0.5	0.1	0.1	0.8	1.2	0.3
k__Bacteria|p__Proteobacteria|c__Deltaproteobacteria|o__Desulfovibrionales	0.1	0.9	0	0.6	0.2	1.1	0.1	2.1	4.7	0.1	5.1	1.9	0.3	1.8	2.3	3.3	1.2	0.4	0.2	1.3	0	0	0.1	0.3	0.9	0.1	0	0	0.4	1	3.3	0	1.4	0.1	1.9	0	0.4	0.5	0.2	0	0.2	1.9	0.3	1.8	0.6	0.4	0.7	2.3	0.1
k__Bacteria|p__Proteobacteria|c__Gammaproteobacteria|o__Aeromonadales	9.3	6.7	0	12.5	0.3	50.5	0	0	0	22.2	0	0	7.9	0	9.5	0	9	0	0.1	34.7	0.5	3.8	2.8	23.4	3.7	22.5	0	0	12.7	8.1	13	4.5	24.9	1.7	18.2	2.8	11.5	11.2	0.2	8.2	0	0	0	0	0.1	0.1	4.2	0	0
k__Bacteria|p__Proteobacteria|c__Gammaproteobacteria|o__Enterobacteriales	0.3	0.9	0.1	1.1	6	6.5	0.6	0.5	1.3	0.1	0.3	0.3	4.7	0.8	0.1	0.7	2.2	0.4	0.2	0.2	0.1	3.5	0.2	0	26.1	0	0.2	0	1.1	0.1	0.4	5.4	6.7	0.2	2.9	0.7	0	4.1	0.2	1	0.7	20.5	1.8	0.2	3.1	0.1	1.3	0.3	4.2
k__Bacteria|p__Proteobacteria|c__Gammaproteobacteria|o__Pasteurellales	0	0	0	0.5	0	0	0.1	0	0.1	0	0	0	0	0.2	0	0	0	0	0	0	0.1	0.1	0.1	0	0	0	0	0	0	0	0	1.1	0.4	0	0.1	0	0	0	0.3	0	0	0.8	0	0	0.2	0	0	0	0
k__Bacteria|p__Proteobacteria|c__Gammaproteobacteria|o__Pseudomonadales	0	0	0.1	0	0	0	0	0.2	0	0	0	0.1	0.1	0.1	0.2	0	0	0.1	0	0	0	0	0	0	0.2	0	0	0.1	0	0	0	0	0	0	0	0	0	0	0	0	0	0	0	0	0	0	0	0	0
k__Bacteria|p__Spirochaetes|c__Spirochaetes|o__Spirochaetales	0	0	0	0	0	0	0	0	0	0	0	0	0	0	5.9	0.3	2.3	0	0	0	0	0	0	0.3	2.1	0	0	0	0	10.7	4.5	0	0	0	3	0	1.8	0	0	2.5	0	0.5	0	0	0	0	3.5	1.7	0
k__Bacteria|p__Tenericutes|c__Mollicutes|o__RF39	0.2	1.3	0	0	0	0	0	0.1	0	0	0.1	0.8	0	0.1	0.5	0.1	0.2	0.6	0	0.2	0	0	0	0	0.1	0	0	0	0	0.6	0.1	0	0	0	0.1	0	0	0.2	0	0	0	0	0	0	0	0	0	0	0
k__Bacteria|p__Tenericutes|c__RF3|o__ML615J-28	2.2	0.7	0	0	0	0	0	0	0	0	0	0	0	0	0.1	0	0	0	0	0	0	0	0	0	0	0	0	0	0	0	0	0	0	0	0	0	0	0.1	0	0	0	0	0	0	0	0	0.1	0.1	0
k__Bacteria|p__Verrucomicrobia|c__Opitutae|o__[Cerasicoccales]	0.2	0.2	0.3	0.2	0	0	0	0	0	0	0.3	1.1	0	6.5	0	0	0	0.1	0	0.1	0	0	0	0	0	0	0	0	0	0	3.7	0	4.1	0	0.2	0	0	0	0	0	0	0	0.3	0	0	0.2	0	0.8	0
k__Bacteria|p__Verrucomicrobia|c__Verruco-5|o__WCHB1-41	1.2	0	0	0	0	0	0	0	0	0	0	0	0	0	0.6	0	0.8	0	0	0	0	0	0	0	0	0	0	0	0	0.3	0	0	0	0	0	0	0	0	0	0.1	0	0	0	0	0	0	0.2	3.2	0
k__Bacteria|p__Verrucomicrobia|c__Verrucomicrobiae|o__Verrucomicrobiales	4.1	0	0	0	0	0	0	0	0	0	0.1	0	0	0	0	0	0	0	0	0	0	0	0	0	0	0	0	0	0	0	0	0	0	0	0	0	0	0	0	0	0	0	0	0	0	0	10.5	0	0
[truncated: 33 more columns]

## Sheet: Species_Clust
Species	H1	H2	H3	H4	H5	H6	H7	H8	H9	H10	H11	H12	H13	H14	H15	H16	H17	H18	H19	H20	H21	H22	H23	H24	H25	H26	H27	H28	H29	H30	H31	H32	H33	H34	H35	H36	H37	H38	H39	H40	TB1	TB4	TB5	TB6	TB7	TB8	TB9	TB10	TB11
Unassigned|Other|Other|Other|Other|Other|Other	0.8	1	0.2	1.1	0.7	0.7	1.2	0.1	1	1.4	0.7	0.2	0.3	0.2	0.3	1.4	1.2	0.3	0.7	0.3	0.4	0.3	1.1	1.2	1.5	0.7	1.2	0.2	0.6	0.9	0.8	1	1.3	1	1.5	1.3	1.4	1.1	1.3	1	1.2	1.5	1.3	1.1	1	1.2	1.2	0.7	1
k__Bacteria|p__Actinobacteria|c__Actinobacteria|o__Actinomycetales|f__Actinomycetaceae|g__Actinomyces|s_	0.1	0	0	0	0.1	0	0	0.1	0	0	0	0	0	0	0	0	0	0.1	0	0	0	0.1	0	0	0	0	0	0	0	0	0	0	0	0	0	0	0	0	0	0	0	0.1	0.6	0.9	0.3	0.6	0	0.1	0.2
k__Bacteria|p__Actinobacteria|c__Actinobacteria|o__Bifidobacteriales|f__Bifidobacteriaceae|g__Bifidobacterium|s_	0.1	0	0.2	0.5	0	0	1.2	0.2	0.2	0	0.2	0	0.1	0	0	1.1	0	0.1	0	0	0.2	0.2	0	0	0	0	0.5	0.2	0.1	0.1	0	0.1	0.2	0	0.7	0	0	0.1	0	0.1	5.1	0.2	11.6	2.6	0.8	5.2	0.8	0	0.1
k__Bacteria|p__Actinobacteria|c__Actinobacteria|o__Bifidobacteriales|f__Bifidobacteriaceae|g__Bifidobacterium|s_adolescentis	1.2	1.6	2.3	0.4	0	0	1.2	1	0.1	0	0.1	0.3	0.3	0.1	0.2	0.9	0.7	1.2	0.3	0.3	0.1	0.9	0.3	0	0.1	0	0.5	0	0.1	1.4	0.1	0.2	0	0.1	0.5	0	0.3	0	0.1	0.2	5.5	0	0.1	0.5	0	1.1	1.8	0	0
k__Bacteria|p__Actinobacteria|c__Actinobacteria|o__Bifidobacteriales|f__Bifidobacteriaceae|g__Bifidobacterium|s_longum	0	0	0.2	0.1	0	0	0	0.2	0	0	0.1	0	0	0	0	0	0	0.1	0	0	0	0.1	0	0	0	0	0	0	0	0	0	0	0	0	0.1	0	0	0	0	0	2.2	0.1	2.2	0.3	0.7	0.7	0.2	0	0.9
k__Bacteria|p__Actinobacteria|c__Coriobacteriia|o__Coriobacteriales|f__Coriobacteriaceae|g__|s_	2	0.5	0.5	0.5	1.2	0	1.9	0.3	0.1	0.1	0	0.3	0	0	0.1	0.2	1.9	2	0.1	0.7	0	0.1	0	0	0	0	0.1	0.2	0	0.5	0.1	0	0	0.1	0.5	0	0.1	0.6	0	0.1	6.6	1.2	4.1	3.3	4.3	8.5	8.4	1.9	5.9
k__Bacteria|p__Actinobacteria|c__Coriobacteriia|o__Coriobacteriales|f__Coriobacteriaceae|g__Collinsella|s__aerofaciens	0.1	0.2	0.3	0.1	0.1	0	1	0.5	0.2	0	0	0	0	0	0	0.1	0	0.2	0	0	0.1	0.1	0.1	0	0	0	0.2	0.3	0	0	0	0	0	0.3	0.3	0	0	0.1	0	0	2.9	0.3	1.1	0.7	2.1	1.5	1.1	1.7	1.4
k__Bacteria|p__Actinobacteria|c__Coriobacteriia|o__Coriobacteriales|f__Coriobacteriaceae|g__Slackia|s_	0.2	0	0.1	0	0.2	0	0.1	0.6	0.2	0	0	0.1	0	0	0	0	0.1	0.4	0	0.3	0	0	0	0	0	0	0	0	0	0.1	0	0	0	0	0	0	0	0	0	0.1	0.5	0.3	0.1	0	0.5	2	0.5	0.1	0.2
k__Bacteria|p__Bacteroidetes|c__Bacteroidia|o__Bacteroidales|Other|Other|Other	0	0	0	0	0	0	0	0	0.2	0	2.5	0	0	1.1	0	0	0	0	0	0	0	0	0	0	0	0	0	0	0	0	0	0	0	0	0	0	0	0	0	0	0	0	0	0	0	0	0	0	0
k__Bacteria|p__Bacteroidetes|c__Bacteroidia|o__Bacteroidales|f__|g__|s__	5.9	0	0.6	0.6	6.5	0	0	0	0	0	0	0.6	0	0	2	6.2	4.4	1	0.1	0	1.5	0	0	0.2	0.7	0.4	0	1.8	1.4	6.9	0.3	0	1.7	0	0.5	0	0.8	3.6	0	1.1	2.7	0.3	1	0	0	2	5.6	7.9	0
k__Bacteria|p__Bacteroidetes|c__Bacteroidia|o__Bacteroidales|f__Bacteroidaceae|g__Bacteroides|s__	0.2	0.8	0.1	0.8	0.1	0.2	0	0.5	0.8	0.1	32.1	0.2	0.4	4.7	0	0.1	0.1	0.2	0	0.4	0.1	0	0.1	0	0.1	0.1	0.5	0.9	0.1	0.2	0.1	0	0	0	0.7	0	0.1	0.2	0.7	0.2	0.5	0.1	0.5	0.2	0.1	0.1	5.5	0.5	8.4
k__Bacteria|p__Bacteroidetes|c__Bacteroidia|o__Bacteroidales|f__Bacteroidaceae|g__Bacteroides|s__fragilis	0	0	0	0	0	0	0	0	0	0	0.2	0	0	0	0	0	0	0	0	0	0	0	0	0	0	0	0	0	0	0	0	0	0	0	0.3	0	0	0	0	0	0	0	0	0	0	0	0	0	0
k__Bacteria|p__Bacteroidetes|c__Bacteroidia|o__Bacteroidales|f__Bacteroidaceae|g__Bacteroides|s__ovatus	0	0	0	0	0	0	0	0	0.1	0	0.2	0	0	0.1	0	0	0	0	0	0	0	0	0	0	0	0	0	0.5	0	0	0	0	0	0	0	0	0	0	0	0	0	0	0.1	0	0	0	0	0	0
k__Bacteria|p__Bacteroidetes|c__Bacteroidia|o__Bacteroidales|f__Bacteroidaceae|g__Bacteroides|s__plebeius	0	0	0	0	0	0	0	0	0.7	0	0	0	0	2.7	0	0	0	0	0	0	0	0	0	0	0	0	0	0	0	0	0	0	0	0	0	0	0	0	0	0	0	0	0	0	0	0	0	0	0
k__Bacteria|p__Bacteroidetes|c__Bacteroidia|o__Bacteroidales|f__Bacteroidaceae|g__Bacteroides|s__uniformis	0	0	0	0	0	0	0	0	0.1	0	4.1	0	0	0.3	0	0	0	0	0	0	0	0	0	0	0	0	0	0	0	0	0	0	0	0	0	0	0	0	0	0	0	0	0	0	0	0	0	0.1	0
k__Bacteria|p__Bacteroidetes|c__Bacteroidia|o__Bacteroidales|f__Porphyromonadaceae|g__Parabacteroides|s__	0	0	0	0	2	0.1	0	0.3	0.7	0	0.1	0.3	0	0.2	0	0.2	0.1	0	0	0	0	0	0	0	0	0	0	0.3	0	1	0	0	0.1	0	0.1	0	0	0	0.4	0	0	0	0.5	0	0.1	0	0	0.9	0
k__Bacteria|p__Bacteroidetes|c__Bacteroidia|o__Bacteroidales|f__Porphyromonadaceae|g__Parabacteroides|s__distasonis	0	0	0	0	0.2	0	0	0	0.4	0	0.3	0	0	0.9	0	0	0	0.1	0	0.1	0	0	0	0	0	0	0.1	0	0	0	0	0	0	0	0	0	0	0	0	0	0	0	0	0.1	0	0	0.4	0	0.9
k__Bacteria|p__Bacteroidetes|c__Bacteroidia|o__Bacteroidales|f__Prevotellaceae|g__Prevotella|Other	0	0	0	0	0	0	0	0	0	0.1	0	0	0	0	0	0	0	0	0.1	0	0	0.1	0.1	0	0	0	0	0	0	0	0	0	0	0.2	0	0	0.1	0	0.1	0	0	0	0	0	0	0	0	0	0
k__Bacteria|p__Bacteroidetes|c__Bacteroidia|o__Bacteroidales|f__Prevotellaceae|g__Prevotella|s__	1	1.6	19.3	4.2	7	1.5	0.5	1.9	1.1	11.9	0	2.9	1.3	0	0.6	3	3.4	0.5	8.5	0.2	1.1	2.9	2.1	1.2	0.7	0.8	0	3.7	1.4	7.7	4.2	1.9	3.1	21.1	1.7	0.4	3.9	2.4	5.3	2.3	1.8	3	1	0.7	0.3	1.6	0.4	4.7	1.2
k__Bacteria|p__Bacteroidetes|c__Bacteroidia|o__Bacteroidales|f__Prevotellaceae|g__Prevotella|s__copri	12.3	4.9	21	21	19.7	6.9	24.3	8	32.5	25.8	0	3.6	30.3	3.8	2.1	10.8	9.6	12.6	44.9	9.4	36.2	49.6	39.8	27.6	18.4	39.7	30.1	47.5	43.3	5.2	9.8	40.5	6.8	39	24.6	42.4	31.8	13.9	35	38.4	14.4	19.9	5.9	26.3	4.8	13.1	0.2	7.8	24
k__Bacteria|p__Bacteroidetes|c__Bacteroidia|o__Bacteroidales|f__Prevotellaceae|g__Prevotella|s__stercorea	2.2	3	1	4.8	6.8	3.4	3	5.6	0	1	0	0.3	0.7	0	0.3	3.9	0.7	0.8	1.9	0.5	2.2	4.5	11.9	1.4	1.5	0.5	1.3	5.3	1.3	1.5	2.1	2.4	3.3	1.6	1.1	2	1.6	1.4	2.4	2.8	1.1	3.5	1.2	1.8	1.6	0.5	1.7	2	3.6
k__Bacteria|p__Bacteroidetes|c__Bacteroidia|o__Bacteroidales|f__RF16|g__|s__	0	0	0	0	0	0	0	0	0	0	0	0	0	0	0.1	0	0.5	0	0	0	0	0	0	0	0	0	0	0	0	0	0	0	0	0	0.1	0	0	0	0	0	0	0	0	0	0	0	0	0	0
k__Bacteria|p__Bacteroidetes|c__Bacteroidia|o__Bacteroidales|f__Rikenellaceae|g__|s__	0.3	0.1	0	0	0	0	0	0.2	0.1	0	0.3	0	0.1	1.3	0	0	0	0	0	0.1	0	0	0	0	0	0	0	0	0	0.2	0	0	0	0	0	0	0	0.1	0.2	0	0	0	0.1	0	0	0	0	0	0
k__Bacteria|p__Bacteroidetes|c__Bacteroidia|o__Bacteroidales|f__S24-7|g__|s__	0	0	1.1	1.5	2.8	0	0	1	2.3	0	0	0.2	0.3	0	0.4	0.8	6.4	0.8	0	0.9	0.1	0	0.1	0.1	0.4	0.2	0	0.7	0.5	1.3	0.9	0	1.6	0	0.5	0	0.2	0.3	0	0.4	1.5	0.1	1.7	0.2	0	0.9	0	6.8	0.1
k__Bacteria|p__Bacteroidetes|c__Bacteroidia|o__Bacteroidales|f__[Barnesiellaceae]|g__|s__	0	0.2	0.1	0	0	0	0	0.1	0.9	0	5.4	0	0	7.5	0	0	0	0	0	0	0	0	0	0	0	0	0	0	0	0	0	0	0	0	0	0	0	0	0.1	0	0	0	0	0	0	0	0	0	0
k__Bacteria|p__Bacteroidetes|c__Bacteroidia|o__Bacteroidales|f__[Odoribacteraceae]|g__Butyricimonas|s__	0	0.1	0	0	0.1	0	0	0	0	0	0.5	0	0	0.1	0	0	0.1	0	0	0	0	0	0	0	0	0	0	0	0.1	0	0	0	0	0	0	0	0	0.1	0	0	0	0	0	0	0	0	0.2	0.1	0
k__Bacteria|p__Bacteroidetes|c__Bacteroidia|o__Bacteroidales|f__[Odoribacteraceae]|g__Odoribacter|s__	0.1	0	0	0	0	0	0	0.1	0	0	0.2	0	0	0.1	0	0	0	0	0	0	0	0	0	0	0	0	0	0	0	0	0	0	0	0	0	0	0	0	0.1	0	0	0	0	0	0	0	0	0	0
k__Bacteria|p__Bacteroidetes|c__Bacteroidia|o__Bacteroidales|f__[Paraprevotellaceae]|g__|s__	0.1	0	0.3	0.3	0.3	0	0	0	0	0	0	1.7	0.2	0	0.1	0.9	1.7	0	0.2	0.1	0	0	0	0.1	0.2	0	0	0.1	0.1	1.1	0.2	0	0	0.3	0.2	0	0.1	0.2	0	0.1	0.2	0	0.3	0	0	0	0	0.2	0
k__Bacteria|p__Bacteroidetes|c__Bacteroidia|o__Bacteroidales|f__[Paraprevotellaceae]|g__CF231|s__	0	0	0	0	0	0	0	0	0	0	0	0	0	0	0.2	0.4	0	0.5	0	0	0	0	0	0	0.3	0	0	0	0	0	0	0	0.2	0	0.1	0	0	0	0	0.3	0	0	0	0	0	0.5	0	1.1	0
k__Bacteria|p__Bacteroidetes|c__Bacteroidia|o__Bacteroidales|f__[Paraprevotellaceae]|g__Paraprevotella|s__	0.5	0	0	0.2	0	0	0	0	0.1	0	0.2	0	0	0.4	0	0	0	0	0	0	0	0	0	0	0	0	0	0	0	0	0	0	0	0	0	0	0	0	0	0	0	0	0	0	0	0.1	0	0	0
k__Bacteria|p__Bacteroidetes|c__Bacteroidia|o__Bacteroidales|f__[Paraprevotellaceae]|g__YRC22|s__	0	0	0	0	0	0	0	0	0	0	0	0.2	0	0	0	0.1	0	0	0	0	0	0	0	0	0	0	0	0	0	0	0	0	0.5	0	0	0	0	0	0	0.1	0	0	0	0	0	0	0	0	0
k__Bacteria|p__Bacteroidetes|c__Bacteroidia|o__Bacteroidales|f__[Paraprevotellaceae]|g__[Prevotella]|s__	0.4	1.9	3.8	4.1	5.2	1.9	2.9	3.3	3.2	4.1	0	0.4	2.1	2.8	0.1	2.3	1.4	3.3	2.6	0.8	3.3	5.7	6.8	2.7	1.1	1.5	8	5.2	2.5	1.3	0.3	2.3	1.8	4.5	2	7.8	3.4	2.8	2	2.8	0.5	9.3	1.3	1.8	4	0.5	1.5	1.5	0.9
k__Bacteria|p__Cyanobacteria|c__4C0d-2|o__YS2|f__|g__|s__	0.7	0.1	0	0.8	1	0	0	0	0	0	2	0	0	0	5.2	0	0	4.1	0	2.6	0	0	1	0	3.5	0	0	0	0	0.9	0.7	0	0	0	0	0	0	7.9	0	0.2	0	0	0	0	0	0	0.3	1.8	0
k__Bacteria|p__Elusimicrobia|c__Elusimicrobia|o__Elusimicrobiales|f__Elusimicrobiaceae|g__|s__	1.9	0.3	0	0	0	0	0	0	0	0	0	2.2	12.1	0	7.5	0	2.5	0	0	1.8	0	0	0	0	0	0	0	0	0	0	0	0	0.8	0	0.2	0	0	8	0	0.2	0	0	0	0	0	0	0.1	0	0
k__Bacteria|p__Firmicutes|c__Bacilli|o__Lactobacillales|f__Lactobacillaceae|g__Lactobacillus|s__	0	0	0.1	0	0	0	0.1	0.3	0	0	0	0	0	0	0	0	0.2	0	0	0	0	0.4	0	0	0.1	0	0	0	0	0	0	0	0.1	0.3	0	0	0	0	0	0	0	3.7	4.9	0.1	0.1	0.4	0	0	0
k__Bacteria|p__Firmicutes|c__Bacilli|o__Lactobacillales|f__Lactobacillaceae|g__Lactobacillus|s__mucosae	0	0	0	0	0	0	0	0	0	0.2	0	0	0	0	0	0	0	0	0	0	0	0.4	0	0	0	0	0	0	0	0	0	0	0	0.1	0	0	0	0	0	0	0	0.2	9.9	0.1	0	0.6	0	0	0
k__Bacteria|p__Firmicutes|c__Bacilli|o__Lactobacillales|f__Lactobacillaceae|g__Lactobacillus|s__ruminis	0	0.1	1.1	0	0	0	4.2	0.5	0	0.1	0	0	0.8	0.1	0	1	0	0.1	0.3	0.3	0.2	1.1	0.4	0.1	0	0	0.7	0.1	0	0	0	0.1	0.1	0	0.5	0.9	0.3	0	0.1	0.2	0.1	0	1.4	3.5	0	0.2	0	0	0
k__Bacteria|p__Firmicutes|c__Bacilli|o__Lactobacillales|f__Streptococcaceae|g__Streptococcus|s__	0.1	0	0.2	0.3	0.8	0.1	0.8	0.7	0.4	0	0.1	0	0.2	0.1	0	0.2	0.3	0.1	0.1	0	0.3	0.5	0.1	0	0.4	0	0	0.1	0	0	0.1	0.2	0.2	0.2	0.2	0.1	0.1	2.9	0.1	0	0.1	1.6	3.6	3.6	1.7	0.9	0.1	0	0
k__Bacteria|p__Firmicutes|c__Clostridia|o__Clostridiales|Other|Other|Other	1.4	4.6	0.5	0.1	0.5	0.1	0.5	0.6	0.1	0.1	0.2	0.8	0.1	1.2	0.3	1.3	2.9	1.8	0.1	0.1	0.1	0.3	0.1	0.2	0.1	0.2	0.5	0.1	2.5	0.1	0.2	0.4	0.2	0.1	0.1	0.5	0.7	0.3	0.4	0.3	0.1	0.3	1.6	0.2	1.8	5.1	0.7	0.8	0.4
k__Bacteria|p__Firmicutes|c__Clostridia|o__Clostridiales|f__|g__|s__	11	11.6	1.2	1.5	3	0.7	1	2	0.7	0.1	1.3	4.7	0.5	0.9	5.2	2.3	1.4	1.6	0	3.2	0	0.1	0.1	0.1	0.9	0.1	0	1.2	1.2	10.1	1.6	0	1.4	0	0.7	0	0.2	3.7	1.1	0.8	1.1	0.4	1	0.6	2.4	2.2	14.1	9.8	5.8
k__Bacteria|p__Firmicutes|c__Clostridia|o__Clostridiales|f__Christensenellaceae|g__|s__	1.7	1.4	0	0	0.1	0	0	0	0	0	0.1	0.3	0	0	0.2	0.1	0.6	0.4	0	0.2	0	0	0	0	0	0	0	0	0.2	0.3	0.1	0	0	0	0	0	0.1	0	0	0	0.1	0	0	0	0	0	1.5	0.3	0
k__Bacteria|p__Firmicutes|c__Clostridia|o__Clostridiales|f__Clostridiaceae|Other|Other	0	0.1	0	0	0	0	0	0.1	0	0	0	0.1	0	0.2	0	0	0	0.1	0	0	0	0.1	0	0	0	0	0	0	0	0	0	0.1	0	0	0	0	0	0	0	0	0	0.1	0	0.1	0.3	0	0	0	0
k__Bacteria|p__Firmicutes|c__Clostridia|o__Clostridiales|f__Clostridiaceae|g__|s__	0.1	1.9	0.4	0	0	0.1	0.1	1.7	0	0.1	0	0.3	0	1.1	0.5	0	0	0.4	0	0	0	0.3	0	0	0	0	0.2	0	0.3	0.3	0.1	0.9	0.1	0	0	0	0.2	0.1	0.1	0	0	3.3	0	0	3.2	0	0.4	0.1	0
k__Bacteria|p__Firmicutes|c__Clostridia|o__Clostridiales|f__Clostridiaceae|g__Clostridium|s__	0.1	0.3	0.3	0.2	0.1	0.3	0.1	0.1	0	0.1	0.1	0.1	0	0.1	0.1	0.2	0.1	0	0	0.1	0.1	0.5	0	0.1	0.1	0	0	0	0.1	0.1	0.2	0	0.1	0.1	0.1	0.1	0.1	0.1	0	0	0.3	0.8	0.2	0.2	0.6	0.2	0.1	0	0.1
k__Bacteria|p__Firmicutes|c__Clostridia|o__Clostridiales|f__Lachnospiraceae|Other|Other	0	0.5	0	0.1	0.1	0	1.2	0.4	0	0	0.1	0	0	0	0	0.1	0	0.1	0	0	0	0.1	0	0	0	0	0	0.1	0	0.1	0	0	0.1	0	0.1	0	0	0.2	0.1	0	0.1	0.2	0.2	1	0.6	0.1	0.1	0	0.4
k__Bacteria|p__Firmicutes|c__Clostridia|o__Clostridiales|f__Lachnospiraceae|g__|s__	2.2	4.7	3.1	3.1	4.9	0.6	6.6	2	0.5	0.2	0.5	1	0.9	3.2	0.7	5.1	0.6	1.6	0.2	0.8	0.8	2	0.8	0.2	1	0.2	1.8	0.8	1.2	1.5	0.7	0.4	1.7	0.4	1.6	0.3	1	2.9	1.4	1.1	2.8	1	1.6	3.5	7.7	1	0.9	1.8	11.2
k__Bacteria|p__Firmicutes|c__Clostridia|o__Clostridiales|f__Lachnospiraceae|g__Blautia|Other	0.2	0.3	0	0	0	0	0.7	0	0	0	0.1	0	0	0	0	0	0	0.1	0	0	0	0	0	0	0	0	0	0	0	0	0	0	0	0	0	0	0	0	0	0	0	0.3	0.1	0.4	0.7	0	0	0	0.2
k__Bacteria|p__Firmicutes|c__Clostridia|o__Clostridiales|f__Lachnospiraceae|g__Blautia|s__	0.3	1.4	0.2	0.1	0.2	0	1.6	0.5	0.3	0	0.1	0	0.1	0.2	0	0.6	0	0.1	0	0	0	0.3	0	0	0	0	0.1	0.1	0.1	0	0	0	0.1	0	0.1	0	0	0.2	0.1	0.1	0.4	0.5	1.2	0.4	1.2	0.3	0.1	0.2	0.8
k__Bacteria|p__Firmicutes|c__Clostridia|o__Clostridiales|f__Lachnospiraceae|g__Butyrivibrio|s__	0.1	0.2	0	0	0	0	0	0	0	0	0	0	0	0	0	0.1	0.3	0.1	0	0	0	0	0	0	0	0	0	0	0	0	0	0	0	0	0	0	0	0	0	0	0	0	0.2	0	0	0.4	0	0	0
k__Bacteria|p__Firmicutes|c__Clostridia|o__Clostridiales|f__Lachnospiraceae|g__Coprococcus|Other	0	0	0.2	0	0	0	0	0	0	0	0.1	0.1	0.1	0	0	0	0	0	0	0	0	0	0	0	0	0	0	0	0.1	0	0	0	0	0	0	0	0	1.2	0.1	0	0	0	0	0	0	0	0	0	0
k__Bacteria|p__Firmicutes|c__Clostridia|o__Clostridiales|f__Lachnospiraceae|g__Coprococcus|s__	0.3	0.8	0	0.1	0.2	0	0.7	0.8	0.2	0	0.1	0.1	0.1	0.1	0.2	0.2	0	0	0	0.1	0	0.1	0	0	0	0	0	0	0	0	0	0	0.1	0	0.1	0	0	0.4	0.2	0	0.1	0.1	0.5	0.4	1.5	0	0	0	0.1
k__Bacteria|p__Firmicutes|c__Clostridia|o__Clostridiales|f__Lachnospiraceae|g__Coprococcus|s__eutactus	0	0	0	0	0.1	0	1.2	0.3	0	0	0.1	0	0	0	0	0.1	0	0.4	0	0	0	0	0	0	0	0	0	0	0	0	0	0	0.2	0	0	0	0.1	0.1	0.1	0.1	0.1	0	0.3	0	0	0.1	0	0	0
k__Bacteria|p__Firmicutes|c__Clostridia|o__Clostridiales|f__Lachnospiraceae|g__Dorea|s__	0.2	2.5	0	0.1	0.1	0	0.3	0.1	0	0	0	0	0	0	0	0.1	0	0.1	0	0	0	0.1	0	0	0	0	0	0	0	0	0	0	0	0	0	0	0	0.2	0.1	0	0.2	0.2	0.6	0.2	0.8	0.3	0	0.1	0.8
k__Bacteria|p__Firmicutes|c__Clostridia|o__Clostridiales|f__Lachnospiraceae|g__Dorea|s__formicigenerans	0	1.1	0	0.1	0.1	0	0.4	0	0	0	0	0	0	0	0	0	0	0.1	0	0	0	0	0	0	0	0	0	0	0	0	0	0	0	0	0	0	0	0.1	0	0	0.3	0.2	0.3	0.1	2.7	1.4	0	0.1	0.3
k__Bacteria|p__Firmicutes|c__Clostridia|o__Clostridiales|f__Lachnospiraceae|g__Lachnobacterium|s__	0.1	0.1	0.3	0	0.2	0	0.1	0	0	0	0	0	0	0	0	0	0	0	0	0	0	0	0	0	0	0	0	0.2	0	0	0	0	0	0	0	0	0.1	0.1	0	0	0.1	0	0	0	0	0	0	0	0
k__Bacteria|p__Firmicutes|c__Clostridia|o__Clostridiales|f__Lachnospiraceae|g__Lachnospira|s__	0	0.2	0.1	1.2	0.1	0.1	2.5	0.3	0	0	0.2	0.1	0.1	0.2	0	0.2	0.2	0.4	0	0	0.3	0.6	0.1	0.1	2	0	0.3	0	0.4	0.1	0.1	0.2	3.5	0	0.8	0.4	0.4	0.5	1.3	0	0.1	0.6	0.3	5.3	0	0.1	0.1	0.1	0
k__Bacteria|p__Firmicutes|c__Clostridia|o__Clostridiales|f__Lachnospiraceae|g__Roseburia|Other	0	0	1.3	0.1	0.2	0.2	0.5	0.8	0.2	0.1	2.1	0.1	0.2	0.2	0	0.4	0.1	0.4	0	0.1	0.1	0.7	0.2	0	0	0	0.1	0	0.1	0	0.1	0.2	0.1	0	0.2	0	0.2	0.3	0.5	0.1	0.5	0.4	0	0.3	0.1	0	0	0	0
k__Bacteria|p__Firmicutes|c__Clostridia|o__Clostridiales|f__Lachnospiraceae|g__Roseburia|s__	0.2	0.1	1.4	0.3	0.7	0.4	1.5	0.3	0	0	0	0.1	0.1	0.3	0.1	0.2	0	0.2	0	0.1	0.2	0.2	0.2	0	1	0.1	0.6	0.8	0.1	0.1	0.4	0	0.3	0	0.2	0	0	4.6	0.2	0.1	0.4	0.4	0.1	0.4	0.5	0.1	0.1	0	0.1
k__Bacteria|p__Firmicutes|c__Clostridia|o__Clostridiales|f__Lachnospiraceae|g__[Ruminococcus]|s__	0.1	0.2	0	0.1	0.2	0	0.5	0.1	0	0	0	0	0	0	0	0.1	0	0.2	0	0	0	0.1	0	0	0	0	0.1	0	0.1	0.1	0	0	0	0	0.2	0.1	0	0.1	0	0	1	0.7	0.1	0.5	3.5	0.1	0	0	0.1
k__Bacteria|p__Firmicutes|c__Clostridia|o__Clostridiales|f__Peptococcaceae|g__|s__	0	0	0	0	0	0	0	0.2	0	0	0.2	0.1	0	0.1	0	0	0	0	0	0	0	0	0	0	0	0	0	0	0	0	0.3	0	0.1	0	0	0	0	0	0	0	0	0	0	0	0	0	0	0	0
k__Bacteria|p__Firmicutes|c__Clostridia|o__Clostridiales|f__Ruminococcaceae|Other|Other	1.3	1.8	0.5	0.9	3.6	0	0	1.1	0.4	0	0.3	1.7	0	0.1	1.9	2	1.9	1.1	0	0.4	0	0	0	0	0.4	0.1	0	1.1	0.9	2.2	1.3	0	1.5	0	0.1	0	0.2	1.3	0.3	0.3	0.9	0.2	5.5	0	0.3	1.2	6.4	4.9	0.3
k__Bacteria|p__Firmicutes|c__Clostridia|o__Clostridiales|f__Ruminococcaceae|g__|s__	11.2	12.3	3.7	5.2	6.3	0.5	2	2.9	3.4	0.5	4.3	10.6	0.9	2.7	8	5.5	6.3	18	0.2	4.8	1	0.6	0.2	0.2	0.9	0.7	0.3	1.7	6.6	10.6	3.2	0.2	2.5	0.1	1.2	0.1	1	6.7	0.8	1	6.4	1.9	10.7	5.2	16.7	7.4	7.2	17.1	5.8
k__Bacteria|p__Firmicutes|c__Clostridia|o__Clostridiales|f__Ruminococcaceae|g__Faecalibacterium|s__prausnitzii	0.5	3	0.7	1.1	2.6	0.5	0.7	2.3	2	0.2	1.5	0.8	0.6	4.1	0.2	1.5	1	1.6	0.1	0.1	0.4	1.9	0.2	0.1	0.2	0.1	0.3	0.8	0.7	0.4	0.4	0.2	1.4	0	0.5	0	0.4	0.5	1.2	0.4	0.8	2.5	0.6	0.4	0.6	0.6	0.2	2.1	0.8
k__Bacteria|p__Firmicutes|c__Clostridia|o__Clostridiales|f__Ruminococcaceae|g__Oscillospira|s__	0.6	0.9	0.4	0.5	1.3	0.1	0.1	0.4	0.2	0	0.3	0.2	0.1	0.4	0.4	0.5	1	0.2	0	1.2	0	0	0	0	0.1	0	0	0.1	0.3	0.4	0.3	0	0.1	0	0.2	0	0.2	1	0.1	0.2	0.2	0.1	0.2	0	0.2	0.5	1.3	1.9	0.2
k__Bacteria|p__Firmicutes|c__Clostridia|o__Clostridiales|f__Ruminococcaceae|g__Ruminococcus|s__	0.7	1.7	0.2	0.4	1	0.3	0	3.7	0.2	0.3	1.4	1.5	0.1	1.2	0.4	0.9	0.2	1	0	0.2	0	0.1	0.1	0	0	0.4	0	0.2	1.8	0.1	0.6	0	0.1	0	0.2	0	0.1	3.3	0.2	0.6	1.2	0.1	1	0.2	1.9	0.2	0.3	1.9	0.1
k__Bacteria|p__Firmicutes|c__Clostridia|o__Clostridiales|f__Ruminococcaceae|g__Ruminococcus|s__bromii	0	0	0	0	0	0	0	0.2	0.6	0	0.9	0	0	0	0	0	0	0	0	0	0	0	0	0	0	0	0	0	0	0	0	0	0	0	0	0	0	0	0	0	0	0.2	0	0	0.8	0	0.1	0.2	0
k__Bacteria|p__Firmicutes|c__Clostridia|o__Clostridiales|f__Veillonellaceae|Other|Other	0	0	0	1.6	0.5	0.1	0.4	0	0.1	0.3	0	0	0.1	0	0.2	0.1	0	0.1	0.2	0	0	0	0.2	0.4	6.4	0.2	0.2	0	0	0.4	0.6	0.1	0	0.1	1.2	0.2	0.2	0	0.1	5.4	0.1	0	0	0.1	0	0.1	0	0	0
k__Bacteria|p__Firmicutes|c__Clostridia|o__Clostridiales|f__Veillonellaceae|g__|s__	0	0	0	0	0	0	0.1	0	0	0	0	0	0	0	0.2	0	2.1	6	1.1	0	0	0	1.6	4.2	1	16.4	0	0	0.8	0.6	2.4	0	0.1	0.5	0	0	0.1	1	0	2.7	0	0	0	0	0	1	0	0	0
k__Bacteria|p__Firmicutes|c__Clostridia|o__Clostridiales|f__Veillonellaceae|g__Acidaminococcus|s__	0	0	0.5	0	0	0	0	0	0	0.7	0	0	0	0	0.1	0.1	0.9	0	0.9	0.9	0	0	0	0	0	0.3	0.9	0	0.1	0	0	0	0	1.5	0	0.3	0	0	0	0	0	0	0	0	0	0	0	0	0
k__Bacteria|p__Firmicutes|c__Clostridia|o__Clostridiales|f__Veillonellaceae|g__Dialister|s__	10.5	5.1	8	15.4	4.5	17.6	8.3	41.9	0.1	6.7	1	35.7	12.9	26.4	28.7	10.6	13.1	10.7	6.6	12.4	17.8	15.4	10.9	5.9	13.8	4.9	13.8	12.3	6.6	2.1	11.2	11.6	4.4	11.9	9.1	6.4	9	4.5	14.3	6.6	14.2	3.2	7.7	20	10.5	13.9	2.9	2.4	6.9
k__Bacteria|p__Firmicutes|c__Clostridia|o__Clostridiales|f__Veillonellaceae|g__Megamonas|s__	0	0	0	0	0	0	0	0	0	0	1.2	0	1.4	0	0	0	0	0	0	1.3	8.1	0	0	0.2	0	0.1	8.2	0.5	0	0	0	3.3	0	0	0	13.1	0	0	0	0	0	0	0	0	0	0	0	0	0
k__Bacteria|p__Firmicutes|c__Clostridia|o__Clostridiales|f__Veillonellaceae|g__Megasphaera|s__	3.3	0	15	1.4	0	2.8	0	0.1	0	5.3	0	0	0.1	0.3	2.6	16.4	9.6	6.7	5.2	9.5	17.7	0	6.4	8.3	1.1	5.5	9	0	5.7	0.2	4.5	6.8	0.2	5.4	6.1	11	8	0.4	0.1	8	10.7	3.9	3.5	0	0	9.8	0.1	0.2	0
k__Bacteria|p__Firmicutes|c__Clostridia|o__Clostridiales|f__Veillonellaceae|g__Mitsuokella|Other	0	0.2	2.3	0	0	0	9.4	0	0.4	0.2	0	0	0.1	0	0	0.1	0	2.2	0.8	0	0	0	0.2	0.2	0	0	0.4	0	0	0	0	0.2	0	0.2	0.7	0.3	0.1	0	0.1	0	0.1	0	0.1	0	0	0.1	0	0	0
k__Bacteria|p__Firmicutes|c__Clostridia|o__Clostridiales|f__Veillonellaceae|g__Mitsuokella|s__	1.7	1	3.4	0.1	0	0.6	7.2	0	2.9	11.6	0	3.3	6	2.9	1.5	5.8	0.2	7.8	5.8	3.5	1.2	0	4.4	14	0.1	2	9	0	0.7	0.3	0.2	6.8	0.1	3.9	4.5	4.6	15.2	0.2	12.6	1.9	2.2	1.1	0.1	2	0	3.2	0	0.1	4.3
k__Bacteria|p__Firmicutes|c__Clostridia|o__Clostridiales|f__Veillonellaceae|g__Mitsuokella|s__multacida	0.7	0.8	0	0.2	0	0.5	0.3	0	3.4	4.8	0	1.4	11.2	1.3	1.2	3.3	0.3	2.5	17	2.9	0.9	0	4.9	6.2	0	0.9	8	0	0.8	0.2	0.2	7.2	0.2	2.4	4.7	3.3	2.6	0.1	3.6	2.3	1.6	1.6	0.1	1.4	0	0.6	0	0.1	1.4
k__Bacteria|p__Firmicutes|c__Clostridia|o__Clostridiales|f__Veillonellaceae|g__Phascolarctobacterium|s__	0	0	0	0.3	0.6	0	2.5	0	30.7	0	0.7	0.1	0	0.1	2.7	0.2	0	0	0	0	0	0	0	0	1.5	0	0	0.4	0	0.4	0.2	0	2.7	0	0	0	0	0.1	0	0	0	0.7	0	0	0	0.1	0.2	0.4	0.6
k__Bacteria|p__Firmicutes|c__Clostridia|o__Clostridiales|f__Veillonellaceae|g__Veillonella|s__dispar	0	0	0.1	0.1	0.4	0.1	0.2	0.3	0.9	0	0.2	0.1	0.1	0.3	0.1	0.2	0.6	0	0.3	0	0.4	0.1	0	0	3	0	0	0.1	0	0	0	0.2	0.3	0.3	0	0	0	0.1	0.1	0	0	1.2	0	0.8	0.2	0	0	0	0
k__Bacteria|p__Firmicutes|c__Clostridia|o__Clostridiales|f__[Mogibacteriaceae]|g__|s__	0	0.1	0	0	0	0	0.1	0	0	0	0	0	0	0	0	0.1	0	0	0	0	0	0	0	0	0	0	0	0	0	0	0	0	0	0	0	0	0	0	0	0	0	0	0.1	0	0.1	0	0.1	0.1	0
k__Bacteria|p__Firmicutes|c__Clostridia|o__Clostridiales|f__[Mogibacteriaceae]|g__Mogibacterium|s__	0	0	0	0	0	0	0	0	0	0	0	0	0	0	0	0	0	0	0	0	0	0	0	0	0	0	0	0	0	0	0	0	0	0	0	0	0	0	0	0	0	0	0	0	0	0	0	0	0
k__Bacteria|p__Firmicutes|c__Erysipelotrichi|o__Erysipelotrichales|f__Erysipelotrichaceae|g__|s__	0.1	8.8	0	0.2	0	0	0.1	0.3	0.1	0	5.5	0	0.5	0.2	0.1	0.1	1.5	0.2	0.1	0.5	0	0.2	0.1	0	0	0.2	0.1	4.1	0.2	2.2	0.1	0	0	0.1	0.3	0	0	0.4	3.7	0.7	0	0	0	0	0	0	0.1	1.9	0
k__Bacteria|p__Firmicutes|c__Erysipelotrichi|o__Erysipelotrichales|f__Erysipelotrichaceae|g__Bulleidia|s__	0	0	0	0	0	0	0	0	0	0	0	0.1	0	0	0	0.1	0.1	0	0	0	0	0	0	0	0	0	0	0	0	0	0	0	0.1	0	0	0	0	0	0	0	0	0.2	0	0.1	0.5	0	0	0	0
k__Bacteria|p__Firmicutes|c__Erysipelotrichi|o__Erysipelotrichales|f__Erysipelotrichaceae|g__Bulleidia|s__p-1630-c5	0	0.2	0	0.2	0.2	0	0.1	0	0.1	0	0	0.1	0	0	0	0	0.7	0	0	0.2	0	0	0	0	0	0	0	0	0	0.1	0	0	0.1	0	0	0	0	0.1	0	0	0.4	0.2	0.2	1.4	1.1	0.3	0.3	0	1.6
k__Bacteria|p__Firmicutes|c__Erysipelotrichi|o__Erysipelotrichales|f__Erysipelotrichaceae|g__Catenibacterium|s__	0.3	0	0.2	0.2	0.2	0	2.8	0.1	0.1	0	0	0.1	0.1	0	0.1	0.8	0.1	0.5	0.1	0.1	0.1	1.2	0.5	0	0	0.1	0.5	0	0.2	0.6	0	0.1	0.1	0.3	0.5	0.2	0.1	0.3	0.1	0.2	2.7	1.3	0.9	1	2.3	1.2	0.4	0.1	2.8
k__Bacteria|p__Firmicutes|c__Erysipelotrichi|o__Erysipelotrichales|f__Erysipelotrichaceae|g__RFN20|s__	0.4	0	0	0	0	0	0	0	0	0	0	0.3	0	0	0	0	0.1	0	0	0	0	0	0	0	0	0	0	0	0	0	0	0	0	0	0	0	0	0	0	0.2	0	0	0.1	0	0	0	0	0	0
k__Bacteria|p__Firmicutes|c__Erysipelotrichi|o__Erysipelotrichales|f__Erysipelotrichaceae|g__[Eubacterium]|s__biforme	0.3	2.5	0.1	0.4	0.5	0	1.7	0	0.1	0	0	0	0	0	0	0.2	0.1	1	0	0.1	0	0.1	0	0	0	0	0	0.1	0.1	0.3	0	0	0	0	0.6	0	0	0.1	0	0	1.7	1.5	2.6	0	7.1	3.9	1.2	0.1	0.9
k__Bacteria|p__Firmicutes|c__Erysipelotrichi|o__Erysipelotrichales|f__Erysipelotrichaceae|g__p-75-a5|s__	0	0	0	0	0.1	0	0	0	0	0	0	0.2	0	0	0.1	0	0	0	0	0	0	0	0	0	0.1	0	0	0	0	0	0	0	0.1	0	0.1	0	0	0	0	0	0	0.1	0	0	0.1	0.2	7.9	0.1	0
k__Bacteria|p__Lentisphaerae|c__[Lentisphaeria]|o__Victivallales|f__Victivallaceae|g__|s__	0.7	1.3	0.1	0.2	0.7	0	0	0	0	0	0	0.1	0.1	0	0.7	1.2	0.7	0.6	0	0.4	0	0	0	0	0	0	0	0	1.1	0.6	3	0	0.1	0	0	0	0	0.1	0	0	0	0	0	0	0	0	0.2	0.8	0.1
k__Bacteria|p__Proteobacteria|c__Alphaproteobacteria|o__|f__|g__|s__	0.6	0	0.6	0.4	0	0	0	0	0	0	0	16.3	0	12.1	1.6	0	0.8	0	0	0.2	0	0	0	0.1	0.1	0	0	0	0	13.4	21.9	0	15.5	0	1.6	0	0.2	0.4	0	1.1	0	0	0	0	0	0	0	0	0
k__Bacteria|p__Proteobacteria|c__Alphaproteobacteria|o__RF32|f__|g__|s__	0.3	0	0	0	0.5	0	0	0	0	0	19.9	0	0	0	1.7	0	0.2	0	0	0	0	0	0	0	1.1	0	0	0	0	0	0	0	0	0	0	0	0	1.4	0	0	0	0	0	0	0	0	0	0	0
k__Bacteria|p__Proteobacteria|c__Betaproteobacteria|o__Burkholderiales|f__Alcaligenaceae|g__Sutterella|s__	0.3	0.3	1	7	2.6	0.6	0.7	7.2	0	1	0.6	0.5	1	2.7	0.6	0.6	0.6	1	0.6	0.7	3.3	0.3	1.5	0.6	1.6	0.4	1.8	7.4	1	0.5	0.6	0.6	1.8	1.3	0.8	0.4	1.5	0.8	7.7	2.8	0.2	0	0	0.5	0	0	0.1	1.1	0.2
k__Bacteria|p__Proteobacteria|c__Betaproteobacteria|o__Burkholderiales|f__Burkholderiaceae|g__Burkholderia|s__	0	0	0.3	0	0	0	0	0.4	0	0	0	0.2	0.2	0.2	0.6	0	0	0.2	0	0.1	0.1	0	0	0	0	0	0	0.1	0.1	0	0	0	0	0	0	0	0	0	0	0	0	0	0	0	0	0	0	0	0
k__Bacteria|p__Proteobacteria|c__Deltaproteobacteria|o__Desulfovibrionales|f__Desulfovibrionaceae|g__|s__	0.1	0	0	0	0.2	1.1	0	0	0	0	0.4	1.5	0.3	0.1	0.1	0	0.1	0	0	0.1	0	0	0	0	0.3	0	0	0	0.1	0.1	0	0	0	0	0.1	0	0	0	0	0	0	0	0	0	0	0	0.1	0.1	0
k__Bacteria|p__Proteobacteria|c__Deltaproteobacteria|o__Desulfovibrionales|f__Desulfovibrionaceae|g__Bilophila|s__	0	0.1	0	0.1	0	0	0	2.1	0	0	0.7	0.4	0	1.7	0	0	0	0	0	0.3	0	0	0	0	0.1	0	0	0	0.1	0	0.5	0	0.3	0	0.1	0	0	0	0.2	0	0	0	0	0	0	0.2	0	0.5	0.1
k__Bacteria|p__Proteobacteria|c__Deltaproteobacteria|o__Desulfovibrionales|f__Desulfovibrionaceae|g__Desulfovibrio|s__	0	0.8	0	0.5	0	0	0.1	0	0	0.1	4	0	0	0	0.4	3.2	0	0.4	0	0	0	0	0	0.3	0.5	0.1	0	0	0.2	0.9	2.8	0	1	0	1.8	0	0.3	0.5	0	0	0.2	1.9	0.3	1.8	0.6	0.1	0.6	1.8	0
k__Bacteria|p__Proteobacteria|c__Deltaproteobacteria|o__Desulfovibrionales|f__Desulfovibrionaceae|g__Desulfovibrio|s__D168	0	0	0	0	0	0	0	0	4.7	0	0	0	0	0	1.8	0	1.1	0	0.2	0.9	0	0	0	0	0	0	0	0	0	0	0	0	0	0.1	0	0	0	0	0	0	0	0	0	0	0	0	0	0	0
k__Bacteria|p__Proteobacteria|c__Gammaproteobacteria|o__Aeromonadales|f__Succinivibrionaceae|g__Succinivibrio|s__	9.3	6.7	0	12.5	0.3	50.5	0	0	0	22.2	0	0	7.9	0	9.5	0	9	0	0.1	34.7	0.5	3.8	2.8	23.4	0.5	22.5	0	0	12.7	8.1	13	4.5	24.9	1.7	18.2	2.8	11.5	11.2	0.2	8.2	0	0	0	0	0.1	0.1	4.2	0	0
k__Bacteria|p__Proteobacteria|c__Gammaproteobacteria|o__Enterobacteriales|f__Enterobacteriaceae|Other|Other	0	0	0	0	0	0.2	0	0	0	0	0	0	0	0.1	0	0	0	0	0	0	0	0	0	0	0	0	0	0	0	0	0	0.1	0.7	0	0.2	0	0	0	0	0.1	0	0.4	0	0	0	0	0	0	0
k__Bacteria|p__Proteobacteria|c__Gammaproteobacteria|o__Enterobacteriales|f__Enterobacteriaceae|g__|s__	0.3	0.9	0.1	0.8	6	3	0.6	0.5	0.6	0.1	0.2	0.3	4.7	0.6	0.1	0.3	2.2	0.4	0.2	0.2	0.1	3.4	0.2	0	26	0	0.2	0	0.4	0.1	0.3	2.3	5.1	0.1	2.1	0.7	0	4.1	0.1	0.3	0.7	19.7	1.8	0.2	3.1	0.1	1.3	0.3	4.2
k__Bacteria|p__Proteobacteria|c__Gammaproteobacteria|o__Enterobacteriales|f__Enterobacteriaceae|g__Klebsiella|s__	0	0	0	0.2	0	3.4	0	0	0.6	0	0	0	0	0	0	0.4	0	0	0	0	0.1	0.1	0	0	0	0	0	0	0.6	0	0.1	3	0.9	0	0.6	0	0	0	0	0.6	0	0.4	0	0	0	0	0	0	0
k__Bacteria|p__Proteobacteria|c__Gammaproteobacteria|o__Pasteurellales|f__Pasteurellaceae|g__Haemophilus|Other	0	0	0	0.5	0	0	0.1	0	0.1	0	0	0	0	0.2	0	0	0	0	0	0	0.1	0.1	0.1	0	0	0	0	0	0	0	0	1	0.4	0	0.1	0	0	0	0.3	0	0	0.8	0	0	0.2	0	0	0	0
k__Bacteria|p__Proteobacteria|c__Gammaproteobacteria|o__Pseudomonadales|f__Pseudomonadaceae|g__Pseudomonas|s__	0	0	0.1	0	0	0	0	0.2	0	0	0	0.1	0.1	0.1	0.2	0	0	0.1	0	0	0	0	0	0	0	0	0	0.1	0	0	0	0	0	0	0	0	0	0	0	0	0	0	0	0	0	0	0	0	0
k__Bacteria|p__Spirochaetes|c__Spirochaetes|o__Spirochaetales|f__Spirochaetaceae|g__Treponema|s__	0	0	0	0	0	0	0	0	0	0	0	0	0	0	5.9	0.3	2.3	0	0	0	0	0	0	0.3	2.1	0	0	0	0	10.7	4.5	0	0	0	3	0	1.8	0	0	2.5	0	0.5	0	0	0	0	3.5	1.7	0
k__Bacteria|p__Tenericutes|c__Mollicutes|o__RF39|f__|g__|s__	0.2	1.3	0	0	0	0	0	0.1	0	0	0.1	0.8	0	0.1	0.5	0.1	0.2	0.6	0	0.2	0	0	0	0	0.1	0	0	0	0	0.6	0.1	0	0	0	0.1	0	0	0.2	0	0	0	0	0	0	0	0	0	0	0
k__Bacteria|p__Tenericutes|c__RF3|o__ML615J-28|f__|g__|s__	2.2	0.7	0	0	0	0	0	0	0	0	0	0	0	0	0.1	0	0	0	0	0	0	0	0	0	0	0	0	0	0	0	0	0	0	0	0	0	0	0.1	0	0	0	0	0	0	0	0	0.1	0.1	0
k__Bacteria|p__Verrucomicrobia|c__Opitutae|o__[Cerasicoccales]|f__[Cerasicoccaceae]|g__|s__	0.2	0.2	0.3	0.2	0	0	0	0	0	0	0.3	1.1	0	6.5	0	0	0	0.1	0	0.1	0	0	0	0	0	0	0	0	0	0	3.7	0	4.1	0	0.2	0	0	0	0	0	0	0	0.3	0	0	0.2	0	0.8	0
k__Bacteria|p__Verrucomicrobia|c__Verruco-5|o__WCHB1-41|f__RFP12|g__|s__	1.2	0	0	0	0	0	0	0	0	0	0	0	0	0	0.6	0	0.8	0	0	0	0	0	0	0	0	0	0	0	0	0.3	0	0	0	0	0	0	0	0	0	0.1	0	0	0	0	0	0	0.2	3.2	0
k__Bacteria|p__Verrucomicrobia|c__Verrucomicrobiae|o__Verrucomicrobiales|f__Verrucomicrobiaceae|g__Akkermansia|s__muciniphila	4.1	0	0	0	0	0	0	0	0	0	0.1	0	0	0	0	0	0	0	0	0	0	0	0	0	0	0	0	0	0	0	0	0	0	0	0	0	0	0	0	0	0	0	0	0	0	0	10.5	0	0
[truncated: 33 more columns]

## Sheet: Family_clust
Family	H1	H2	H3	H4	H5	H6	H7	H8	H9	H10	H11	H12	H13	H14	H15	H16	H17	H18	H19	H20	H21	H22	H23	H24	H25	H26	H27	H28	H29	H30	H31	H32	H33	H34	H35	H36	H37	H38	H39	H40	TB1	TB4	TB5	TB6	TB7	TB8	TB9	TB10	TB11
Unassigned|Other|Other|Other|Other	0.8	1	0.2	1.1	0.7	0.7	1.2	0.1	1	1.4	0.7	0.2	0.3	0.2	0.3	1.4	1.2	0.3	0.7	0.3	0.4	0.3	1.1	1.2	1.5	0.7	1.2	0.2	0.6	0.9	0.8	1	1.3	1	1.5	1.3	1.4	1.1	1.3	1	1.2	1.5	1.3	1.1	1	1.2	1.2	0.7	1
k__Archaea|p__Euryarchaeota|c__Methanobacteria|o__Methanobacteriales|f__Methanobacteriaceae	0	0	0	0	0	0	0	0	0	0	0	0	0	0	0	0	0	0	0	0	0	0	0	0	0	0	0	0	0	0	0	0	0	0	0	0	0	0	0	0	0.2	0	0	0	0	0	0.4	0.1	0.1
k__Bacteria|p__Actinobacteria|c__Actinobacteria|o__Actinomycetales|f__Actinomycetaceae	0.1	0	0	0	0.1	0	0	0.1	0	0	0	0	0	0	0	0	0	0.1	0	0	0	0.1	0	0	0	0	0	0	0	0	0	0	0	0	0	0	0	0	0	0	0	0.1	0.6	0.9	0.3	0.6	0	0.1	0.2
k__Bacteria|p__Actinobacteria|c__Actinobacteria|o__Bifidobacteriales|f__Bifidobacteriaceae	1.3	1.6	2.7	0.9	0	0	2.4	1.5	0.3	0	0.3	0.3	0.4	0.1	0.2	2.1	0.7	1.4	0.3	0.4	0.3	1.1	0.3	0	0.1	0	1	0.2	0.2	1.6	0.2	0.3	0.2	0.2	1.3	0	0.3	0.1	0.1	0.3	13.2	0.3	14	3.3	1.5	7.4	3	0	1
k__Bacteria|p__Actinobacteria|c__Coriobacteriia|o__Coriobacteriales|f__Coriobacteriaceae	2.3	0.8	0.9	0.6	1.5	0	3	1.3	0.7	0.1	0.1	0.4	0.1	0.1	0.1	0.4	2.1	2.5	0.1	0.9	0.1	0.3	0.1	0	0.1	0	0.3	0.4	0.1	0.7	0.1	0.1	0.1	0.4	0.9	0	0.1	0.7	0.1	0.1	10.3	1.8	5.4	4.3	7	12.1	9.9	3.7	7.5
k__Bacteria|p__Bacteroidetes|c__Bacteroidia|o__Bacteroidales|fBAC__	5.9	0	0.6	0.6	6.5	0	0	0	0	0	0	0.6	0	0	2	6.2	4.4	1	0.1	0	1.5	0	0	0.2	0.7	0.4	0	1.8	1.4	6.9	0.3	0	1.7	0	0.5	0	0.8	3.6	0	1.1	2.7	0.3	1	0	0	2	5.6	7.9	0
k__Bacteria|p__Bacteroidetes|c__Bacteroidia|o__Bacteroidales|f__Bacteroidaceae	0.2	0.8	0.1	0.9	0.1	0.2	0	0.6	1.6	0.1	36.9	0.2	0.4	8.1	0	0.1	0.1	0.2	0	0.4	0.1	0	0.1	0	0.1	0.1	0.5	1.4	0.2	0.2	0.1	0	0.1	0	0.9	0	0.1	0.2	0.8	0.2	0.5	0.1	0.6	0.2	0.1	0.1	5.5	0.6	8.4
k__Bacteria|p__Bacteroidetes|c__Bacteroidia|o__Bacteroidales|f__Porphyromonadaceae	0	0.1	0	0	2.1	0.1	0	0.3	1.1	0	0.4	0.3	0.1	1	0	0.3	0.1	0.1	0	0.1	0	0	0	0	0	0	0.1	0.3	0	1	0	0	0.2	0	0.1	0	0	0.1	0.4	0	0	0	0.5	0.1	0.1	0	0.5	0.9	0.9
k__Bacteria|p__Bacteroidetes|c__Bacteroidia|o__Bacteroidales|f__Prevotellaceae	15.5	9.5	41.2	30.1	33.6	11.8	27.9	15.5	33.7	38.8	0.1	6.8	32.2	3.8	3	17.7	13.7	13.9	55.4	10.1	39.5	57	53.9	30.2	20.5	41	31.4	56.6	45.9	14.4	16.1	44.8	13.1	61.8	27.3	44.8	37.4	17.6	42.8	43.6	17.3	26.5	8.1	28.7	6.7	15.2	2.4	14.5	28.9
k__Bacteria|p__Bacteroidetes|c__Bacteroidia|o__Bacteroidales|f__Rikenellaceae	0.3	0.1	0	0	0	0	0	0.2	0.1	0	0.3	0	0.1	1.3	0	0	0	0	0	0.2	0	0	0	0	0	0	0	0	0	0.2	0	0	0	0	0	0	0	0.1	0.2	0	0	0	0.1	0	0	0	0	0	0
k__Bacteria|p__Bacteroidetes|c__Bacteroidia|o__Bacteroidales|f__S24-7	0	0	1.1	1.5	2.8	0	0	1	2.3	0	0	0.2	0.3	0	0.4	0.8	6.4	0.8	0	0.9	0.1	0	0.1	0.1	0.4	0.2	0	0.7	0.5	1.3	0.9	0	1.6	0	0.5	0	0.2	0.3	0	0.4	1.5	0.1	1.7	0.2	0	0.9	0	6.8	0.1
k__Bacteria|p__Bacteroidetes|c__Bacteroidia|o__Bacteroidales|f__[Barnesiellaceae]	0	0.2	0.1	0	0	0	0	0.1	0.9	0	5.4	0	0	7.5	0	0	0	0	0	0	0	0	0	0	0	0	0	0	0	0	0	0	0	0	0	0	0	0	0.1	0	0	0	0	0	0	0	0	0	0
k__Bacteria|p__Bacteroidetes|c__Bacteroidia|o__Bacteroidales|f__[Odoribacteraceae]	0.1	0.1	0	0.1	0.1	0	0	0.1	0	0	0.8	0	0	0.2	0	0	0.1	0	0	0.1	0	0	0	0	0	0	0	0	0.1	0	0	0	0	0	0	0	0	0.1	0.1	0	0	0	0	0	0	0	0.2	0.1	0
k__Bacteria|p__Bacteroidetes|c__Bacteroidia|o__Bacteroidales|f__[Paraprevotellaceae]	1	1.9	4	4.6	5.6	2	2.9	3.3	3.2	4.1	0.2	2.3	2.4	3.2	0.4	3.7	3.1	3.8	2.8	0.9	3.3	5.7	6.8	2.8	1.6	1.5	8	5.3	2.5	2.4	0.5	2.3	2.5	4.7	2.3	7.8	3.5	2.9	2	3.2	0.7	9.3	1.6	1.8	4	1.1	1.5	2.8	0.9
k__Bacteria|p__Cyanobacteria|c__4C0d-2|o__YS2|fYS2__	0.7	0.1	0	0.8	1	0	0	0	0	0	2	0	0	0	5.2	0	0	4.1	0	2.6	0	0	1	0	3.5	0	0	0	0	0.9	0.7	0	0	0	0	0	0	7.9	0	0.2	0	0	0	0	0	0	0.3	1.8	0
k__Bacteria|p__Cyanobacteria|c__Chloroplast|o__Streptophyta|f__	0	0	0	0	0	0	0	0	0	0	0	0	0	0.1	0	0	0	0	0	0	0	0	0	0	0	0	0	0	0	0	0.1	0	0.1	0	0	0	0	0	0	0	0	0	0.5	1.1	0	0	0	0.5	0
k__Bacteria|p__Elusimicrobia|c__Elusimicrobia|o__Elusimicrobiales|f__Elusimicrobiaceae	2	0.3	0	0	0	0	0	0	0	0	0	2.2	12.1	0	7.5	0	2.5	0	0	1.8	0	0	0	0	0	0	0	0	0	0	0	0	0.8	0	0.2	0	0	8	0	0.2	0	0	0	0	0	0	0.1	0	0
k__Bacteria|p__Firmicutes|c__Bacilli|o__Lactobacillales|f__Lactobacillaceae	0	0.1	1.3	0	0	0	4.3	0.8	0	0.2	0	0.1	0.9	0.1	0	1.1	0.3	0.1	0.3	0.3	0.2	1.8	0.5	0.1	0.1	0	0.7	0.1	0	0	0.1	0.1	0.2	0.4	0.5	0.9	0.3	0	0.1	0.2	0.1	3.9	16.3	3.6	0.1	1.2	0	0	0
k__Bacteria|p__Firmicutes|c__Bacilli|o__Lactobacillales|f__Streptococcaceae	0.1	0	0.2	0.3	1.6	0.1	0.8	0.7	0.4	0	0.1	0	0.2	0.1	0	0.2	0.3	0.1	0.1	0	0.3	0.5	0.1	0	0.4	0	0	0.1	0	0	0.1	0.2	0.2	0.2	0.2	0.1	0.1	2.9	0.1	0	0.1	1.6	3.7	3.6	1.7	0.9	0.1	0	0
k__Bacteria|p__Firmicutes|c__Clostridia|o__Clostridiales|Other	1.4	4.6	0.5	0.1	0.5	0.1	0.5	0.6	0.1	0.1	0.2	0.8	0.1	1.2	0.3	1.3	2.9	1.8	0.1	0.1	0.1	0.3	0.1	0.2	0.1	0.2	0.5	0.1	2.5	0.1	0.2	0.4	0.2	0.1	0.1	0.5	0.7	0.3	0.4	0.3	0.1	0.3	1.6	0.2	1.8	5.1	0.7	0.8	0.4
k__Bacteria|p__Firmicutes|c__Clostridia|o__Clostridiales|f__	11	11.6	1.2	1.5	3	0.7	1	2	0.7	0.1	1.3	4.7	0.5	0.9	5.2	2.3	1.4	1.6	0	3.2	0	0.1	0.1	0.1	0.9	0.1	0	1.2	1.2	10.1	1.6	0	1.4	0	0.7	0	0.2	3.7	1.1	0.8	1.1	0.4	1	0.6	2.4	2.2	14.1	9.8	5.8
k__Bacteria|p__Firmicutes|c__Clostridia|o__Clostridiales|f__Christensenellaceae	1.7	1.4	0	0	0.1	0	0	0	0	0	0.1	0.3	0	0	0.2	0.1	0.6	0.4	0	0.2	0	0	0	0	0	0	0	0	0.2	0.3	0.1	0	0	0	0	0	0.1	0	0	0	0.1	0	0	0	0	0	1.5	0.3	0
k__Bacteria|p__Firmicutes|c__Clostridia|o__Clostridiales|f__Clostridiaceae	0.3	2.3	0.6	0.2	0.1	0.4	0.2	1.8	0.1	0.2	0.2	0.5	0	1.5	0.6	0.2	0.2	0.5	0.1	0.1	0.1	0.9	0.1	0.1	0.1	0	0.2	0	0.4	0.4	0.3	1	0.3	0.1	0.1	0.1	0.3	0.1	0.1	0.1	0.3	4.2	0.2	0.3	4.1	0.3	0.5	0.1	0.2
k__Bacteria|p__Firmicutes|c__Clostridia|o__Clostridiales|f__Lachnospiraceae	3.7	12.2	6.8	5.3	7.1	1.3	17.9	5.5	1.3	0.4	3.4	1.7	1.6	4.4	1.1	7.2	1.2	3.8	0.3	1.2	1.5	4.2	1.5	0.4	4.2	0.3	3.1	2.2	2.2	2	1.4	0.9	6	0.5	3.3	1	1.8	10.8	4.2	1.7	6	4.9	5.5	12.4	20	3.8	1.4	2.5	14
k__Bacteria|p__Firmicutes|c__Clostridia|o__Clostridiales|f__Peptococcaceae	0.1	0	0	0	0	0	0	0.2	0	0	0.2	0.2	0	0.1	0	0.1	0	0	0	0	0	0	0	0	0	0	0	0	0	0	0.3	0	0.1	0	0	0	0	0	0	0	0	0	0.1	0	0	0	0	0	0
k__Bacteria|p__Firmicutes|c__Clostridia|o__Clostridiales|f__Ruminococcaceae	14.3	19.7	5.5	8.1	14.9	1.4	2.9	10.6	6.8	1.1	8.6	14.9	1.7	8.5	10.9	10.5	10.4	22	0.3	6.7	1.5	2.7	0.6	0.4	1.7	1.3	0.7	4	10.4	13.8	5.9	0.4	5.9	0.2	2.2	0.1	1.8	12.9	2.5	2.4	9.5	5.2	17.9	5.8	20.5	9.9	15.4	28.1	7
k__Bacteria|p__Firmicutes|c__Clostridia|o__Clostridiales|f__Veillonellaceae	16.4	7.1	29.5	19.2	6.5	21.8	28.3	42.3	38.6	29.7	3.1	40.7	31.8	31.4	37.3	36.9	27	35.9	38	30.5	46.2	15.5	28.5	39.4	27.7	30.4	49.6	13.4	14.7	4.2	19.4	36.3	7.9	26.3	26.5	39.1	35.3	6.4	31	27.2	28.8	12.1	11.5	24.3	10.8	29	3.3	3.1	13.3
k__Bacteria|p__Firmicutes|c__Erysipelotrichi|o__Erysipelotrichales|f__Erysipelotrichaceae	1.1	11.6	0.4	1	1.1	0.1	4.7	0.4	0.3	0	5.5	0.7	0.5	0.2	0.4	1.2	2.6	1.8	0.2	0.8	0.2	1.6	0.6	0.1	0.2	0.3	0.6	4.2	0.5	3.2	0.2	0.2	0.4	0.4	1.4	0.3	0.1	1	3.8	1.1	4.9	3.3	4	2.5	11.1	5.7	10.3	2.2	5.3
k__Bacteria|p__Lentisphaerae|c__[Lentisphaeria]|o__Victivallales|f__Victivallaceae	0.7	1.3	0.1	0.2	0.7	0	0	0	0	0	0	0.1	0.1	0	0.7	1.2	0.7	0.6	0	0.4	0	0	0	0	0	0	0	0	1.1	0.6	3	0	0.1	0	0	0	0	0.1	0	0	0	0	0	0	0	0	0.2	0.8	0.1
[truncated: 33 more columns]

## Sheet: Genus_clust
Family	H1	H2	H3	H4	H5	H6	H7	H8	H9	H10	H11	H12	H13	H14	H15	H16	H17	H18	H19	H20	H21	H22	H23	H24	H25	H26	H27	H28	H29	H30	H31	H32	H33	H34	H35	H36	H37	H38	H39	H40	TB1	TB4	TB5	TB6	TB7	TB8	TB9	TB10	TB11
Unassigned|Other|Other|Other|Other|Other	0.8	1	0.2	1.1	0.7	0.7	1.2	0.1	1	1.4	0.7	0.2	0.3	0.2	0.3	1.4	1.2	0.3	0.7	0.3	0.4	0.3	1.1	1.2	1.5	0.7	1.2	0.2	0.6	0.9	0.8	1	1.3	1	1.5	1.3	1.4	1.1	1.3	1	1.2	1.5	1.3	1.1	1	1.2	1.2	0.7	1
k__Bacteria|p__Actinobacteria|c__Actinobacteria|o__Actinomycetales|f__Actinomycetaceae|g__Actinomyces	0.1	0	0	0	0.1	0	0	0.1	0	0	0	0	0	0	0	0	0	0.1	0	0	0	0.1	0	0	0	0	0	0	0	0	0	0	0	0	0	0	0	0	0	0	0	0.1	0.6	0.9	0.3	0.6	0	0.1	0.2
k__Bacteria|p__Actinobacteria|c__Actinobacteria|o__Bifidobacteriales|f__Bifidobacteriaceae|g__Bifidobacterium	1.3	1.6	2.7	0.9	0	0	2.4	1.5	0.3	0	0.3	0.3	0.4	0.1	0.2	2.1	0.7	1.4	0.3	0.4	0.3	1.1	0.3	0	0.1	0	1	0.2	0.2	1.6	0.2	0.3	0.2	0.2	1.3	0	0.3	0.1	0.1	0.3	13.2	0.3	14	3.3	1.5	7.4	3	0	1
k__Bacteria|p__Actinobacteria|c__Coriobacteriia|o__Coriobacteriales|f__Coriobacteriaceae|g__	2	0.5	0.5	0.5	1.2	0	1.9	0.3	0.1	0.1	0	0.3	0	0	0.1	0.2	1.9	2	0.1	0.7	0	0.1	0	0	0	0	0.1	0.2	0	0.5	0.1	0	0	0.1	0.5	0	0.1	0.6	0	0.1	6.6	1.2	4.1	3.3	4.3	8.5	8.4	1.9	5.9
k__Bacteria|p__Actinobacteria|c__Coriobacteriia|o__Coriobacteriales|f__Coriobacteriaceae|g__Collinsella	0.1	0.2	0.3	0.1	0.1	0	1	0.5	0.2	0	0	0	0	0	0	0.1	0	0.2	0	0	0.1	0.1	0.1	0	0	0	0.2	0.3	0	0	0	0	0	0.3	0.3	0	0	0.1	0	0	3.2	0.3	1.1	0.7	2.1	1.5	1.1	1.7	1.4
k__Bacteria|p__Actinobacteria|c__Coriobacteriia|o__Coriobacteriales|f__Coriobacteriaceae|g__Eggerthella	0	0	0	0	0	0	0	0	0	0	0	0	0	0	0	0	0	0	0	0	0	0	0	0	0	0	0	0	0	0	0	0	0	0	0	0	0	0	0	0	0	0	0	0.2	0	0	0	0.1	0
k__Bacteria|p__Actinobacteria|c__Coriobacteriia|o__Coriobacteriales|f__Coriobacteriaceae|g__Slackia	0.2	0	0.1	0	0.2	0	0.1	0.6	0.2	0	0	0.1	0	0	0	0	0.1	0.4	0	0.3	0	0	0	0	0	0	0	0	0	0.1	0	0	0	0	0	0	0	0	0	0.1	0.5	0.3	0.1	0	0.5	2	0.5	0.1	0.2
k__Bacteria|p__Bacteroidetes|c__Bacteroidia|o__Bacteroidales|Other|Other	0	0	0	0	0	0	0	0	0.2	0	2.5	0	0	1.1	0	0	0	0	0	0	0	0	0	0	0	0	0	0	0	0	0	0	0	0	0	0	0	0	0	0	0	0	0	0	0	0	0	0	0
k__Bacteria|p__Bacteroidetes|c__Bacteroidia|o__Bacteroidales|f__|g__	5.9	0	0.6	0.6	6.5	0	0	0	0	0	0	0.6	0	0	2	6.2	4.4	1	0.1	0	1.5	0	0	0.2	0.7	0.4	0	1.8	1.4	6.9	0.3	0	1.7	0	0.5	0	0.8	3.6	0	1.1	2.7	0.3	1	0	0	2	5.6	7.9	0
k__Bacteria|p__Bacteroidetes|c__Bacteroidia|o__Bacteroidales|f__Bacteroidaceae|g__Bacteroides	0.2	0.8	0.1	0.9	0.1	0.2	0	0.6	1.6	0.1	36.9	0.2	0.4	8.1	0	0.1	0.1	0.2	0	0.4	0.1	0	0.1	0	0.1	0.1	0.5	1.4	0.2	0.2	0.1	0	0.1	0	0.9	0	0.1	0.2	0.8	0.2	0.5	0.1	0.6	0.2	0.1	0.1	5.5	0.6	8.4
k__Bacteria|p__Bacteroidetes|c__Bacteroidia|o__Bacteroidales|f__Porphyromonadaceae|g__Parabacteroides	0	0.1	0	0	2.1	0.1	0	0.3	1.1	0	0.4	0.3	0.1	1	0	0.3	0.1	0.1	0	0.1	0	0	0	0	0	0	0.1	0.3	0	1	0	0	0.2	0	0.1	0	0	0.1	0.4	0	0	0	0.5	0.1	0.1	0	0.5	0.9	0.9
k__Bacteria|p__Bacteroidetes|c__Bacteroidia|o__Bacteroidales|f__Prevotellaceae|g__Prevotella	15.5	9.5	41.2	30.1	33.6	11.8	27.9	15.5	33.7	38.8	0.1	6.8	32.2	3.8	3	17.7	13.7	13.9	55.4	10.1	39.5	57	53.9	30.2	20.5	41	31.4	56.6	45.9	14.4	16.1	44.8	13.1	61.8	27.3	44.8	37.4	17.6	42.8	43.6	17.3	26.5	8.1	28.7	6.7	15.2	2.4	14.5	28.9
k__Bacteria|p__Bacteroidetes|c__Bacteroidia|o__Bacteroidales|f__Rikenellaceae|g__	0.3	0.1	0	0	0	0	0	0.2	0.1	0	0.3	0	0.1	1.3	0	0	0	0	0	0.1	0	0	0	0	0	0	0	0	0	0.2	0	0	0	0	0	0	0	0.1	0.2	0	0	0	0.1	0	0	0	0	0	0
k__Bacteria|p__Bacteroidetes|c__Bacteroidia|o__Bacteroidales|f__S24-7|g__	0	0	1.1	1.5	2.8	0	0	1	2.3	0	0	0.2	0.3	0	0.4	0.8	6.4	0.8	0	0.9	0.1	0	0.1	0.1	0.4	0.2	0	0.7	0.5	1.3	0.9	0	1.6	0	0.5	0	0.2	0.3	0	0.4	1.5	0.1	1.7	0.2	0	0.9	0	6.8	0.1
k__Bacteria|p__Bacteroidetes|c__Bacteroidia|o__Bacteroidales|f__[Barnesiellaceae]|g__	0	0.2	0.1	0	0	0	0	0.1	0.9	0	5.4	0	0	7.5	0	0	0	0	0	0	0	0	0	0	0	0	0	0	0	0	0	0	0	0	0	0	0	0	0.1	0	0	0	0	0	0	0	0	0	0
k__Bacteria|p__Bacteroidetes|c__Bacteroidia|o__Bacteroidales|f__[Odoribacteraceae]|g__Butyricimonas	0	0.1	0	0	0.1	0	0	0	0	0	0.5	0	0	0.1	0	0	0.1	0	0	0	0	0	0	0	0	0	0	0	0.1	0	0	0	0	0	0	0	0	0.1	0	0	0	0	0	0	0	0	0.2	0.1	0
k__Bacteria|p__Bacteroidetes|c__Bacteroidia|o__Bacteroidales|f__[Paraprevotellaceae]|g__	0.1	0	0.3	0.3	0.3	0	0	0	0	0	0	1.7	0.2	0	0.1	0.9	1.7	0	0.2	0.1	0	0	0	0.1	0.2	0	0	0.1	0.1	1.1	0.2	0	0	0.3	0.2	0	0.1	0.2	0	0.1	0.2	0	0.3	0	0	0	0	0.2	0
k__Bacteria|p__Bacteroidetes|c__Bacteroidia|o__Bacteroidales|f__[Paraprevotellaceae]|g__CF231	0	0	0	0	0	0	0	0	0	0	0	0	0	0	0.2	0.4	0	0.5	0	0	0	0	0	0	0.3	0	0	0	0	0	0	0	0.2	0	0.1	0	0	0	0	0.3	0	0	0	0	0	0.5	0	1.1	0
k__Bacteria|p__Bacteroidetes|c__Bacteroidia|o__Bacteroidales|f__[Paraprevotellaceae]|g__[Prevotella]	0.4	1.9	3.8	4.1	5.2	1.9	2.9	3.3	3.2	4.1	0	0.4	2.1	2.8	0.1	2.3	1.4	3.3	2.6	0.8	3.3	5.7	6.8	2.7	1.1	1.5	8	5.2	2.5	1.3	0.3	2.3	1.8	4.5	2	7.8	3.4	2.8	2	2.8	0.5	9.3	1.3	1.8	4	0.5	1.5	1.5	0.9
k__Bacteria|p__Cyanobacteria|c__4C0d-2|o__YS2|f__|g__	0.7	0.1	0	0.8	1	0	0	0	0	0	2	0	0	0	5.2	0	0	4.1	0	2.6	0	0	1	0	3.5	0	0	0	0	0.9	0.7	0	0	0	0	0	0	7.9	0	0.2	0	0	0	0	0	0	0.3	1.8	0
k__Bacteria|p__Elusimicrobia|c__Elusimicrobia|o__Elusimicrobiales|f__Elusimicrobiaceae|g__	1.9	0.3	0	0	0	0	0	0	0	0	0	2.2	12.1	0	7.5	0	2.5	0	0	1.8	0	0	0	0	0	0	0	0	0	0	0	0	0.8	0	0.2	0	0	8	0	0.2	0	0	0	0	0	0	0.1	0	0
k__Bacteria|p__Firmicutes|c__Bacilli|o__Lactobacillales|f__Lactobacillaceae|g__Lactobacillus	0	0.1	1.3	0	0	0	4.3	0.8	0	0.2	0	0.1	0.9	0.1	0	1.1	0.3	0.1	0.3	0.3	0.2	1.8	0.5	0.1	0.1	0	0.7	0.1	0	0	0.1	0.1	0.2	0.4	0.5	0.9	0.3	0	0.1	0.2	0.1	3.9	16.3	3.6	0.1	1.2	0	0	0
k__Bacteria|p__Firmicutes|c__Bacilli|o__Lactobacillales|f__Streptococcaceae|g__Streptococcus	0.1	0	0.2	0.3	1.6	0.1	0.8	0.7	0.4	0	0.1	0	0.2	0.1	0	0.2	0.3	0.1	0.1	0	0.3	0.5	0.1	0	0.4	0	0	0.1	0	0	0.1	0.2	0.2	0.2	0.2	0.1	0.1	2.9	0.1	0	0.1	1.6	3.7	3.6	1.7	0.9	0.1	0	0
k__Bacteria|p__Firmicutes|c__Clostridia|o__Clostridiales|Other|Other	1.4	4.6	0.5	0.1	0.5	0.1	0.5	0.6	0.1	0.1	0.2	0.8	0.1	1.2	0.3	1.3	2.9	1.8	0.1	0.1	0.1	0.3	0.1	0.2	0.1	0.2	0.5	0.1	2.5	0.1	0.2	0.4	0.2	0.1	0.1	0.5	0.7	0.3	0.4	0.3	0.1	0.3	1.6	0.2	1.8	5.1	0.7	0.8	0.4
k__Bacteria|p__Firmicutes|c__Clostridia|o__Clostridiales|f__|g__	11	11.6	1.2	1.5	3	0.7	1	2	0.7	0.1	1.3	4.7	0.5	0.9	5.2	2.3	1.4	1.6	0	3.2	0	0.1	0.1	0.1	0.9	0.1	0	1.2	1.2	10.1	1.6	0	1.4	0	0.7	0	0.2	3.7	1.1	0.8	1.1	0.4	1	0.6	2.4	2.2	14.1	9.8	5.8
k__Bacteria|p__Firmicutes|c__Clostridia|o__Clostridiales|f__Christensenellaceae|g__	1.7	1.4	0	0	0.1	0	0	0	0	0	0.1	0.3	0	0	0.2	0.1	0.6	0.4	0	0.2	0	0	0	0	0	0	0	0	0.2	0.3	0.1	0	0	0	0	0	0.1	0	0	0	0.1	0	0	0	0	0	1.5	0.3	0
k__Bacteria|p__Firmicutes|c__Clostridia|o__Clostridiales|f__Clostridiaceae|Other	0	0.1	0	0	0	0	0	0.1	0	0	0	0.1	0	0.2	0	0	0	0.1	0	0	0	0.1	0	0	0	0	0	0	0	0	0	0.1	0	0	0	0	0	0	0	0	0	0.1	0	0.1	0.3	0	0	0	0
k__Bacteria|p__Firmicutes|c__Clostridia|o__Clostridiales|f__Clostridiaceae|g__	0.1	1.9	0.4	0	0	0.1	0.1	1.7	0	0.1	0	0.3	0	1.1	0.5	0	0	0.4	0	0	0	0.3	0	0	0	0	0.2	0	0.3	0.3	0.1	0.9	0.1	0	0	0	0.2	0.1	0.1	0	0	3.3	0	0	3.2	0	0.4	0.1	0
k__Bacteria|p__Firmicutes|c__Clostridia|o__Clostridiales|f__Clostridiaceae|g__Clostridium	0.1	0.3	0.3	0.2	0.1	0.3	0.1	0.1	0	0.1	0.1	0.1	0	0.1	0.1	0.2	0.1	0	0	0.1	0.1	0.5	0	0.1	0.1	0	0	0	0.1	0.1	0.2	0	0.1	0.1	0.1	0.1	0.1	0.1	0	0	0.3	0.8	0.2	0.2	0.6	0.2	0.1	0	0.1
k__Bacteria|p__Firmicutes|c__Clostridia|o__Clostridiales|f__Lachnospiraceae|Other	0	0.5	0	0.1	0.1	0	1.2	0.4	0	0	0.1	0	0	0	0	0.1	0	0.1	0	0	0	0.1	0	0	0	0	0	0.1	0	0.1	0	0	0.1	0	0.1	0	0	0.2	0.1	0	0.1	0.2	0.2	1	0.6	0.1	0.1	0	0.4
k__Bacteria|p__Firmicutes|c__Clostridia|o__Clostridiales|f__Lachnospiraceae|g__	2.2	4.7	3.1	3.1	4.9	0.6	6.6	2	0.5	0.2	0.5	1	0.9	3.2	0.7	5.1	0.6	1.6	0.2	0.8	0.8	2	0.8	0.2	1	0.2	1.8	0.8	1.2	1.5	0.7	0.4	1.7	0.4	1.6	0.3	1	2.9	1.4	1.1	2.8	1	1.6	3.5	7.7	1	0.9	1.8	11.2
k__Bacteria|p__Firmicutes|c__Clostridia|o__Clostridiales|f__Lachnospiraceae|g__Anaerostipes	0	0	0	0	0	0	0.1	0	0	0	0	0	0	0.1	0	0	0	0	0	0	0	0	0	0	0	0	0	0	0	0	0	0	0	0	0	0	0	0	0.1	0	0	0	0	0	0	0	0	0	0
k__Bacteria|p__Firmicutes|c__Clostridia|o__Clostridiales|f__Lachnospiraceae|g__Blautia	0.5	1.6	0.2	0.2	0.2	0	2.3	0.5	0.3	0	0.2	0	0.1	0.2	0	0.6	0	0.2	0	0	0	0.3	0	0	0	0	0.2	0.1	0.1	0.1	0	0	0.1	0	0.1	0	0	0.2	0.1	0.1	0.4	0.8	1.3	0.7	1.9	0.3	0.1	0.2	1
k__Bacteria|p__Firmicutes|c__Clostridia|o__Clostridiales|f__Lachnospiraceae|g__Butyrivibrio	0.1	0.2	0	0	0	0	0	0	0	0	0	0	0	0	0	0.1	0.3	0.1	0	0	0	0	0	0	0	0	0	0	0	0	0	0	0	0	0	0	0	0	0	0	0	0	0.2	0	0	0.4	0	0	0
k__Bacteria|p__Firmicutes|c__Clostridia|o__Clostridiales|f__Lachnospiraceae|g__Coprococcus	0.3	0.8	0.2	0.1	0.3	0	2	1.1	0.2	0	0.2	0.2	0.2	0.2	0.2	0.3	0	0.4	0	0.1	0	0.1	0	0	0	0	0	0	0.1	0	0.1	0	0.2	0	0.1	0	0.1	1.7	0.4	0.1	0.2	0.1	0.8	0.4	1.5	0.1	0	0	0.1
k__Bacteria|p__Firmicutes|c__Clostridia|o__Clostridiales|f__Lachnospiraceae|g__Dorea	0.2	3.6	0.1	0.1	0.2	0	0.6	0.1	0	0	0	0	0	0.1	0	0.1	0.1	0.2	0	0.1	0	0.1	0	0	0	0	0	0	0	0	0	0	0	0.1	0.1	0	0	0.2	0.1	0	0.4	0.4	0.9	0.3	3.5	1.7	0	0.1	1.1
k__Bacteria|p__Firmicutes|c__Clostridia|o__Clostridiales|f__Lachnospiraceae|g__Lachnobacterium	0.1	0.1	0.3	0	0.2	0	0.1	0	0	0	0	0	0	0	0	0	0	0	0	0	0	0	0	0	0	0	0	0.2	0	0	0	0	0	0	0	0	0.1	0.1	0	0	0.1	0	0	0	0	0	0	0	0
k__Bacteria|p__Firmicutes|c__Clostridia|o__Clostridiales|f__Lachnospiraceae|g__Lachnospira	0	0.2	0.1	1.2	0.1	0.1	2.5	0.3	0	0	0.2	0.1	0.1	0.2	0	0.2	0.2	0.4	0	0	0.3	0.6	0.1	0.1	2	0	0.3	0	0.4	0.1	0.1	0.2	3.5	0	0.8	0.4	0.4	0.5	1.3	0	0.1	0.6	0.3	5.3	0	0.1	0.1	0.1	0
k__Bacteria|p__Firmicutes|c__Clostridia|o__Clostridiales|f__Lachnospiraceae|g__Roseburia	0.2	0.1	2.7	0.4	0.9	0.6	2	1	0.2	0.1	2.1	0.2	0.3	0.5	0.1	0.6	0.1	0.6	0	0.1	0.2	0.9	0.4	0.1	1	0.1	0.7	0.8	0.2	0.1	0.4	0.2	0.4	0	0.4	0.1	0.2	4.9	0.6	0.3	0.8	0.7	0.1	0.7	0.6	0.1	0.1	0	0.1
k__Bacteria|p__Firmicutes|c__Clostridia|o__Clostridiales|f__Lachnospiraceae|g__[Ruminococcus]	0.1	0.2	0	0.1	0.2	0	0.6	0.1	0	0	0	0	0	0	0	0.1	0	0.2	0	0	0	0.1	0	0	0	0	0.1	0	0.1	0.1	0	0	0	0	0.2	0.1	0	0.1	0	0	1	0.8	0.1	0.5	4.1	0.1	0	0.2	0.1
k__Bacteria|p__Firmicutes|c__Clostridia|o__Clostridiales|f__Peptococcaceae|g__	0	0	0	0	0	0	0	0.2	0	0	0.2	0.1	0	0.1	0	0	0	0	0	0	0	0	0	0	0	0	0	0	0	0	0.3	0	0.1	0	0	0	0	0	0	0	0	0	0	0	0	0	0	0	0
k__Bacteria|p__Firmicutes|c__Clostridia|o__Clostridiales|f__Ruminococcaceae|Other	1.3	1.8	0.5	0.9	3.6	0	0	1.1	0.4	0	0.3	1.7	0	0.1	1.9	2	1.9	1.1	0	0.4	0	0	0	0	0.4	0.1	0	1.1	0.9	2.2	1.3	0	1.5	0	0.1	0	0.2	1.3	0.3	0.3	0.9	0.2	5.5	0	0.3	1.2	6.4	4.9	0.3
k__Bacteria|p__Firmicutes|c__Clostridia|o__Clostridiales|f__Ruminococcaceae|g__	11.2	12.3	3.7	5.2	6.3	0.5	2	2.9	3.4	0.5	4.3	10.6	0.9	2.7	8	5.5	6.3	18	0.2	4.8	1	0.6	0.2	0.2	0.9	0.7	0.3	1.7	6.6	10.6	3.2	0.2	2.5	0.1	1.2	0.1	1	6.7	0.8	1	6.4	1.9	10.7	5.2	16.7	7.4	7.2	17.1	5.8
k__Bacteria|p__Firmicutes|c__Clostridia|o__Clostridiales|f__Ruminococcaceae|g__Anaerotruncus	0	0	0	0	0	0	0	0	0	0	0	0	0	0	0	0	0	0	0	0	0	0	0	0	0	0	0	0	0	0	0	0	0	0	0	0	0	0	0	0	0	0	0	0	0	0	0	0	0
k__Bacteria|p__Firmicutes|c__Clostridia|o__Clostridiales|f__Ruminococcaceae|g__Faecalibacterium	0.5	3	0.7	1.1	2.6	0.5	0.7	2.3	2	0.2	1.5	0.8	0.6	4.1	0.2	1.5	1	1.6	0.1	0.1	0.4	1.9	0.2	0.1	0.2	0.1	0.3	0.8	0.7	0.4	0.4	0.2	1.4	0	0.5	0	0.4	0.5	1.2	0.4	0.8	2.5	0.6	0.4	0.6	0.6	0.2	2.1	0.8
k__Bacteria|p__Firmicutes|c__Clostridia|o__Clostridiales|f__Ruminococcaceae|g__Oscillospira	0.6	0.9	0.4	0.5	1.3	0.1	0.1	0.4	0.2	0	0.3	0.2	0.1	0.4	0.4	0.5	1	0.2	0	1.2	0	0	0	0	0.1	0	0	0.1	0.3	0.4	0.3	0	0.1	0	0.2	0	0.2	1	0.1	0.2	0.2	0.1	0.2	0	0.2	0.5	1.3	1.9	0.2
k__Bacteria|p__Firmicutes|c__Clostridia|o__Clostridiales|f__Ruminococcaceae|g__Ruminococcus	0.7	1.7	0.2	0.4	1.2	0.3	0	3.9	0.8	0.3	2.3	1.6	0.1	1.2	0.4	0.9	0.2	1	0	0.2	0	0.1	0.1	0.1	0	0.4	0	0.2	1.9	0.2	0.6	0	0.4	0	0.2	0	0.1	3.3	0.2	0.6	1.2	0.6	1	0.2	2.7	0.2	0.4	2.1	0.1
k__Bacteria|p__Firmicutes|c__Clostridia|o__Clostridiales|f__Syntrophomonadaceae|g__Syntrophomonas	0	0	0	0	0	0	0	0	0	0	0	0	0	0	0	0	0	0	0	0	0	0	0	0	0	0	0	0	0	0	0	0	0	0	0	0	0	0	0	0	0	0	0	0	0	0	0	0	0
k__Bacteria|p__Firmicutes|c__Clostridia|o__Clostridiales|f__Veillonellaceae|Other	0	0	0	1.6	0.5	0.1	0.4	0	0.1	0.3	0	0	0.1	0	0.2	0.1	0	0.1	0.2	0	0	0	0.2	0.4	6.4	0.2	0.2	0	0	0.4	0.6	0.1	0	0.1	1.2	0.2	0.2	0	0.1	5.4	0.1	0	0	0.1	0	0.1	0	0	0
k__Bacteria|p__Firmicutes|c__Clostridia|o__Clostridiales|f__Veillonellaceae|g__	0	0	0	0	0	0	0.1	0	0	0	0	0	0	0	0.2	0	2.1	6	1.1	0	0	0	1.6	4.2	1	16.4	0	0	0.8	0.6	2.4	0	0.1	0.5	0	0	0.1	1	0	2.7	0	0	0	0	0	1	0	0	0
k__Bacteria|p__Firmicutes|c__Clostridia|o__Clostridiales|f__Veillonellaceae|g__Acidaminococcus	0	0	0.5	0	0	0	0	0	0	0.7	0	0	0	0	0.1	0.1	0.9	0	0.9	0.9	0	0	0	0	0	0.3	0.9	0	0.1	0	0	0	0	1.5	0	0.3	0	0	0	0	0	0	0	0	0	0	0	0	0
k__Bacteria|p__Firmicutes|c__Clostridia|o__Clostridiales|f__Veillonellaceae|g__Anaerovibrio	0	0	0	0.1	0	0	0	0	0	0	0	0	0	0	0	0	0	0	0	0	0	0	0	0	0.3	0	0	0	0	0	0	0	0	0	0.1	0	0	0	0	0.2	0	0	0	0	0	0	0	0	0
k__Bacteria|p__Firmicutes|c__Clostridia|o__Clostridiales|f__Veillonellaceae|g__Dialister	10.5	5.1	8	15.4	4.5	17.6	8.3	41.9	0.1	6.7	1	35.7	12.9	26.4	28.7	10.6	13.1	10.7	6.6	12.4	17.8	15.4	10.9	5.9	13.8	4.9	13.8	12.3	6.6	2.1	11.2	11.6	4.4	11.9	9.1	6.4	9	4.5	14.3	6.6	14.2	3.2	7.7	20	10.5	13.9	2.9	2.4	6.9
k__Bacteria|p__Firmicutes|c__Clostridia|o__Clostridiales|f__Veillonellaceae|g__Megamonas	0	0	0	0	0	0	0	0	0	0	1.2	0	1.4	0	0	0	0	0	0	1.3	8.1	0	0	0.2	0	0.1	8.2	0.5	0	0	0	3.3	0	0	0	13.1	0	0	0	0	0	0	0	0	0	0	0	0	0
k__Bacteria|p__Firmicutes|c__Clostridia|o__Clostridiales|f__Veillonellaceae|g__Megasphaera	3.3	0	15	1.4	0	2.8	0	0.1	0	5.3	0	0	0.1	0.3	2.6	16.4	9.6	6.7	5.2	9.5	17.7	0	6.4	8.3	1.1	5.5	9	0	5.7	0.2	4.5	6.8	0.2	5.4	6.1	11	8	0.4	0.1	8	10.7	3.9	3.5	0	0	9.8	0.1	0.2	0
k__Bacteria|p__Firmicutes|c__Clostridia|o__Clostridiales|f__Veillonellaceae|g__Mitsuokella	2.5	2	5.8	0.3	0	1.1	16.8	0	6.7	16.6	0	4.8	17.2	4.2	2.8	9.2	0.5	12.4	23.7	6.4	2.1	0	9.4	20.3	0.2	3	17.5	0	1.5	0.5	0.5	14.3	0.3	6.4	9.9	8.2	17.9	0.3	16.3	4.2	3.9	2.8	0.3	3.4	0	4	0.1	0.2	5.7
k__Bacteria|p__Firmicutes|c__Clostridia|o__Clostridiales|f__Veillonellaceae|g__Phascolarctobacterium	0	0	0	0.3	0.6	0	2.5	0	30.7	0	0.7	0.1	0	0.1	2.7	0.2	0	0	0	0	0	0	0	0	1.5	0	0	0.4	0	0.4	0.2	0	2.7	0	0	0	0	0.1	0	0	0	0.7	0	0	0	0.1	0.2	0.4	0.6
k__Bacteria|p__Firmicutes|c__Clostridia|o__Clostridiales|f__Veillonellaceae|g__Veillonella	0	0	0.1	0.1	0.9	0.1	0.2	0.3	1	0	0.2	0.1	0.2	0.4	0.1	0.3	0.7	0	0.4	0	0.5	0.1	0	0	3.4	0	0	0.1	0	0	0.1	0.3	0.3	0.3	0.1	0	0	0.1	0.1	0	0	1.4	0	0.8	0.2	0	0	0	0
k__Bacteria|p__Firmicutes|c__Clostridia|o__Clostridiales|f__[Mogibacteriaceae]|Other	0	0	0	0	0	0	0	0	0	0	0	0	0	0	0	0	0	0	0	0	0	0	0	0	0	0	0	0	0	0	0	0	0	0	0	0	0	0	0	0	0	0	0	0	0	0	0	0	0
k__Bacteria|p__Firmicutes|c__Erysipelotrichi|o__Erysipelotrichales|f__Erysipelotrichaceae|g__	0.1	8.8	0	0.2	0	0	0.1	0.3	0.1	0	5.5	0	0.5	0.2	0.1	0.1	1.5	0.2	0.1	0.5	0	0.2	0.1	0	0	0.2	0.1	4.1	0.2	2.2	0.1	0	0	0.1	0.3	0	0	0.4	3.7	0.7	0	0	0	0	0	0	0.1	1.9	0
k__Bacteria|p__Firmicutes|c__Erysipelotrichi|o__Erysipelotrichales|f__Erysipelotrichaceae|g__Bulleidia	0	0.2	0	0.2	0.2	0	0.1	0	0.1	0	0	0.2	0	0	0.1	0.1	0.8	0	0	0.2	0	0.1	0	0	0.1	0	0	0	0	0.1	0	0	0.1	0	0	0	0	0.2	0	0	0.5	0.4	0.2	1.5	1.6	0.3	0.3	0	1.6
k__Bacteria|p__Firmicutes|c__Erysipelotrichi|o__Erysipelotrichales|f__Erysipelotrichaceae|g__Catenibacterium	0.3	0	0.2	0.2	0.2	0	2.8	0.1	0.1	0	0	0.1	0.1	0	0.1	0.8	0.1	0.5	0.1	0.1	0.1	1.2	0.5	0	0	0.1	0.5	0	0.2	0.6	0	0.1	0.1	0.3	0.5	0.2	0.1	0.3	0.1	0.2	2.7	1.3	0.9	1	2.3	1.2	0.4	0.1	2.8
k__Bacteria|p__Firmicutes|c__Erysipelotrichi|o__Erysipelotrichales|f__Erysipelotrichaceae|g__[Eubacterium]	0.3	2.5	0.1	0.4	0.5	0	1.7	0	0.1	0	0	0	0	0	0	0.2	0.1	1	0	0.1	0	0.2	0	0	0	0	0	0.1	0.1	0.3	0	0	0	0	0.6	0	0	0.1	0	0	1.7	1.5	2.7	0	7.1	3.9	1.5	0.1	0.9
k__Bacteria|p__Firmicutes|c__Erysipelotrichi|o__Erysipelotrichales|f__Erysipelotrichaceae|g__p-75-a5	0	0	0	0	0.1	0	0	0	0	0	0	0.2	0	0	0.1	0	0	0	0	0	0	0	0	0	0.1	0	0	0	0	0	0	0	0.1	0	0.1	0	0	0	0	0	0	0.1	0	0	0.1	0.2	7.9	0.1	0
k__Bacteria|p__Lentisphaerae|c__[Lentisphaeria]|o__Victivallales|f__Victivallaceae|g__	0.7	1.3	0.1	0.2	0.7	0	0	0	0	0	0	0.1	0.1	0	0.7	1.2	0.7	0.6	0	0.4	0	0	0	0	0	0	0	0	1.1	0.6	3	0	0.1	0	0	0	0	0.1	0	0	0	0	0	0	0	0	0.2	0.8	0.1
k__Bacteria|p__Proteobacteria|c__Alphaproteobacteria|o__|f__|g__	0.6	0	0.6	0.4	0	0	0	0	0	0	0	16.3	0	12.1	1.6	0	0.8	0	0	0.2	0	0	0	0.1	0.1	0	0	0	0	13.4	21.9	0	15.5	0	1.6	0	0.2	0.4	0	1.1	0	0	0	0	0	0	0	0	0
k__Bacteria|p__Proteobacteria|c__Alphaproteobacteria|o__RF32|f__|g__	0.3	0	0	0	0.5	0	0	0	0	0	19.9	0	0	0	1.7	0	0.2	0	0	0	0	0	0	0	1.1	0	0	0	0	0	0	0	0	0	0	0	0	1.4	0	0	0	0	0	0	0	0	0	0	0
k__Bacteria|p__Proteobacteria|c__Betaproteobacteria|o__Burkholderiales|f__Alcaligenaceae|g__Sutterella	0.3	0.3	1	7	2.6	0.6	0.7	7.2	0	1	0.6	0.5	1	2.7	0.6	0.6	0.6	1	0.6	0.7	3.3	0.3	1.5	0.6	1.6	0.4	1.8	7.4	1	0.5	0.6	0.6	1.8	1.3	0.8	0.4	1.5	0.8	7.7	2.8	0.2	0	0	0.5	0	0	0.1	1.1	0.2
k__Bacteria|p__Proteobacteria|c__Betaproteobacteria|o__Burkholderiales|f__Burkholderiaceae|g__Burkholderia	0	0	0.3	0	0	0	0	0.4	0	0	0	0.2	0.2	0.2	0.6	0	0	0.2	0	0.1	0.1	0	0	0	0	0	0	0.1	0.1	0	0	0	0	0	0	0	0	0	0	0	0	0	0	0	0	0	0	0	0
k__Bacteria|p__Proteobacteria|c__Deltaproteobacteria|o__Desulfovibrionales|f__Desulfovibrionaceae|g__	0.1	0	0	0	0.2	1.1	0	0	0	0	0.4	1.5	0.3	0.1	0.1	0	0.1	0	0	0.1	0	0	0	0	0.3	0	0	0	0.1	0.1	0	0	0	0	0.1	0	0	0	0	0	0	0	0	0	0	0	0.1	0.1	0
k__Bacteria|p__Proteobacteria|c__Deltaproteobacteria|o__Desulfovibrionales|f__Desulfovibrionaceae|g__Bilophila	0	0.1	0	0.1	0	0	0	2.1	0	0	0.7	0.4	0	1.7	0	0	0	0	0	0.3	0	0	0	0	0.1	0	0	0	0.1	0	0.5	0	0.3	0	0.1	0	0	0	0.2	0	0	0	0	0	0	0.2	0	0.5	0.1
k__Bacteria|p__Proteobacteria|c__Deltaproteobacteria|o__Desulfovibrionales|f__Desulfovibrionaceae|g__Desulfovibrio	0	0.8	0	0.5	0	0	0.1	0	4.7	0.1	4	0	0	0	2.2	3.3	1.1	0.4	0.2	0.9	0	0	0	0.3	0.5	0.1	0	0	0.2	0.9	2.8	0	1	0.1	1.8	0	0.3	0.5	0	0	0.2	1.9	0.3	1.8	0.6	0.1	0.6	1.8	0
k__Bacteria|p__Proteobacteria|c__Gammaproteobacteria|o__Aeromonadales|f__Succinivibrionaceae|g__Succinivibrio	9.3	6.7	0	12.5	0.3	50.5	0	0	0	22.2	0	0	7.9	0	9.5	0	9	0	0.1	34.7	0.5	3.8	2.8	23.4	0.5	22.5	0	0	12.7	8.1	13	4.5	24.9	1.7	18.2	2.8	11.5	11.2	0.2	8.2	0	0	0	0	0.1	0.1	4.2	0	0
k__Bacteria|p__Proteobacteria|c__Gammaproteobacteria|o__Enterobacteriales|f__Enterobacteriaceae|Other	0	0	0	0	0	0.2	0	0	0	0	0	0	0	0.1	0	0	0	0	0	0	0	0	0	0	0	0	0	0	0	0	0	0.1	0.7	0	0.2	0	0	0	0	0.1	0	0.4	0	0	0	0	0	0	0
k__Bacteria|p__Proteobacteria|c__Gammaproteobacteria|o__Enterobacteriales|f__Enterobacteriaceae|g__	0.3	0.9	0.1	0.8	6	3	0.6	0.5	0.6	0.1	0.2	0.3	4.7	0.6	0.1	0.3	2.2	0.4	0.2	0.2	0.1	3.4	0.2	0	26	0	0.2	0	0.4	0.1	0.3	2.3	5.1	0.1	2.1	0.7	0	4.1	0.1	0.3	0.7	19.7	1.8	0.2	3.1	0.1	1.3	0.3	4.2
k__Bacteria|p__Proteobacteria|c__Gammaproteobacteria|o__Enterobacteriales|f__Enterobacteriaceae|g__Klebsiella	0	0	0	0.2	0	3.4	0	0	0.6	0	0	0	0	0	0	0.4	0	0	0	0	0.1	0.1	0	0	0	0	0	0	0.6	0	0.1	3	0.9	0	0.6	0	0	0	0	0.6	0	0.4	0	0	0	0	0	0	0
k__Bacteria|p__Proteobacteria|c__Gammaproteobacteria|o__Pasteurellales|f__Pasteurellaceae|g__Haemophilus	0	0	0	0.5	0	0	0.1	0	0.1	0	0	0	0	0.2	0	0	0	0	0	0	0.1	0.1	0.1	0	0	0	0	0	0	0	0	1.1	0.4	0	0.1	0	0	0	0.3	0	0	0.8	0	0	0.2	0	0	0	0
k__Bacteria|p__Proteobacteria|c__Gammaproteobacteria|o__Pseudomonadales|f__Pseudomonadaceae|g__Pseudomonas	0	0	0.1	0	0	0	0	0.2	0	0	0	0.1	0.1	0.1	0.2	0	0	0.1	0	0	0	0	0	0	0	0	0	0.1	0	0	0	0	0	0	0	0	0	0	0	0	0	0	0	0	0	0	0	0	0
k__Bacteria|p__Spirochaetes|c__Spirochaetes|o__Spirochaetales|f__Spirochaetaceae|g__Treponema	0	0	0	0	0	0	0	0	0	0	0	0	0	0	5.9	0.3	2.3	0	0	0	0	0	0	0.3	2.1	0	0	0	0	10.7	4.5	0	0	0	3	0	1.8	0	0	2.5	0	0.5	0	0	0	0	3.5	1.7	0
k__Bacteria|p__TM7|c__TM7-3|o__|f__|g__	0	0	0	0	0	0	0	0	0	0	0	0	0	0	0	0	0	0.1	0	0	0	0	0	0	0	0	0	0	0	0	0	0	0	0	0	0	0	0	0	0	0	0.1	0	0.4	0.1	0	0	0	0
k__Bacteria|p__Tenericutes|c__Mollicutes|o__RF39|f__|g__	0.2	1.3	0	0	0	0	0	0.1	0	0	0.1	0.8	0	0.1	0.5	0.1	0.2	0.6	0	0.2	0	0	0	0	0.1	0	0	0	0	0.6	0.1	0	0	0	0.1	0	0	0.2	0	0	0	0	0	0	0	0	0	0	0
k__Bacteria|p__Tenericutes|c__RF3|o__ML615J-28|f__|g__	2.2	0.7	0	0	0	0	0	0	0	0	0	0	0	0	0.1	0	0	0	0	0	0	0	0	0	0	0	0	0	0	0	0	0	0	0	0	0	0	0.1	0	0	0	0	0	0	0	0	0.1	0.1	0
k__Bacteria|p__Verrucomicrobia|c__Opitutae|o__[Cerasicoccales]|f__[Cerasicoccaceae]|g__	0.2	0.2	0.3	0.2	0	0	0	0	0	0	0.3	1.1	0	6.5	0	0	0	0.1	0	0.1	0	0	0	0	0	0	0	0	0	0	3.7	0	4.1	0	0.2	0	0	0	0	0	0	0	0.3	0	0	0.2	0	0.8	0
k__Bacteria|p__Verrucomicrobia|c__Verruco-5|o__WCHB1-41|f__RFP12|g__	1.2	0	0	0	0	0	0	0	0	0	0	0	0	0	0.6	0	0.8	0	0	0	0	0	0	0	0	0	0	0	0	0.3	0	0	0	0	0	0	0	0	0	0.1	0	0	0	0	0	0	0.2	3.2	0
[truncated: 33 more columns]

## Sheet: Phyla-clust
Phyla	H1	H2	H3	H4	H5	H6	H7	H8	H9	H10	H11	H12	H13	H14	H15	H16	H17	H18	H19	H20	H21	H22	H23	H24	H25	H26	H27	H28	H29	H30	H31	H32	H33	H34	H35	H36	H37	H38	H39	H40	TB1	TB4	TB5	TB6	TB7	TB8	TB9	TB10	TB11
Unassigned|Other	0.8	1	0.2	1.1	0.7	0.7	1.2	0.1	1	1.4	0.7	0.2	0.3	0.2	0.3	1.4	1.2	0.3	0.7	0.3	0.4	0.3	1.1	1.2	1.5	0.7	1.2	0.2	0.6	0.9	0.8	1	1.3	1	1.5	1.3	1.4	1.1	1.3	1	1.2	1.5	1.3	1.1	1	1.2	1.2	0.7	1
Euryarchaeota	0	0	0	0	0	0	0	0	0	0	0	0	0	0	0	0	0	0	0	0	0	0	0	0	0	0	0	0	0	0	0	0	0	0	0	0	0	0	0	0	0.2	0	0	0	0	0	0.4	0.1	0.1
Actinobacteria	3.7	2.5	3.6	1.6	1.7	0.1	5.4	2.9	0.9	0.1	0.4	0.7	0.4	0.2	0.3	2.5	2.8	4	0.4	1.3	0.5	1.5	0.4	0.1	0.1	0.1	1.3	0.7	0.2	2.3	0.2	0.4	0.3	0.6	2.1	0.1	0.4	0.8	0.2	0.5	23.5	2.3	20	8.7	9	20.4	13	3.8	8.7
Bacteroidetes	23	12.7	47.3	37.9	50.9	14.1	30.8	21.1	43.1	43.2	46.6	10.5	35.5	26.3	5.9	28.7	28.4	19.9	58.3	12.7	44.5	62.7	60.8	33.4	23.3	43.2	40	66.1	50.5	26.4	17.9	47.1	19.1	66.7	31.7	52.6	41.9	24.9	46.5	48.5	22.7	36.2	13.6	31.2	10.9	19.4	15.7	33.6	39.3
Cyanobacteria	0.7	0.1	0	0.8	1	0	0	0	0	0	2	0	0	0.1	5.2	0	0	4.1	0	2.6	0	0	1	0	3.5	0	0	0	0	0.9	0.9	0	0.1	0	0	0	0	7.9	0	0.2	0	0	0.5	1.1	0	0	0.4	2.3	0
Firmicutes	50.2	71	46.1	35.8	35.1	26.2	60.8	65.1	48.7	31.9	22.8	64.6	37.4	48.5	56.2	61.1	46.9	68	39.4	43.2	50.3	27.8	32	40.7	35.6	32.9	55.4	25.3	32.3	34.1	29.5	39.6	22.7	28.4	35.2	42.1	40.7	38.3	43.4	33.8	51.3	36.2	62	54.6	74.9	58.1	47.6	47.2	46.2
Fusobacteria	0	0	0	0	0	0	0	0	0	0	0	0	0	0	0	0	0	0	0	0	0.1	0	0	0	0	0	0	0	0	0	0	0	0	0	0	0	0	0	0	0	0	0	0	0	0.1	0	0.1	0.2	0
Lentisphaerae	0.7	1.3	0.1	0.2	0.7	0	0	0	0	0	0	0.1	0.1	0	0.7	1.2	0.7	0.6	0	0.4	0	0	0	0	0	0	0	0	1.1	0.6	3	0	0.1	0	0	0	0	0.1	0	0	0	0	0	0	0	0	0.2	2	0.1
Proteobacteria	11	9	2.3	22.1	9.7	58.9	1.6	10.6	6.2	23.4	27	19.6	14.1	18.1	16.7	4.6	14.2	2.3	1.2	37.3	4.2	7.7	4.7	24.4	33.7	23.2	2.1	7.7	15.2	23.2	39.3	11.8	51.2	3.4	25.9	3.9	13.8	18.5	8.7	13.2	1	23.3	2.2	2.8	4	0.6	7.2	4	4.7
Spirochaetes	0	0	0	0	0	0	0	0	0	0	0	0	0	0	5.9	0.3	2.3	0	0	0	0	0	0	0.3	2.1	0	0	0	0	10.7	4.5	0	0.1	0	3.1	0	1.8	0	0	2.5	0	0.5	0	0	0	0	3.5	2.1	0
Tenericutes	2.4	2	0	0	0.1	0	0	0.1	0	0	0.2	0.8	0	0.1	0.6	0.1	0.2	0.6	0	0.2	0	0	0	0	0.1	0	0	0	0	0.6	0.1	0	0	0	0.1	0	0	0.4	0	0	0	0	0	0	0	0	0.1	0.1	0
Verrucomicrobia	5.6	0.2	0.3	0.2	0	0	0	0	0	0	0.4	1.1	0	6.5	0.6	0	0.8	0.1	0	0.1	0	0	0	0	0	0	0	0	0	0.3	3.7	0	4.1	0	0.2	0	0	0	0	0.1	0	0	0.3	0	0	0.2	10.7	4	0
[truncated: 33 more columns]
