# Supplementary material for: Gut microbiome dysbiosis and correlation with blood biomarkers in active-tuberculosis in endemic setting
Source: PLoS One. 2021 Jan 22;16(1):e0245534. doi: 10.1371/journal.pone.0245534 (PMC7822526; doi:10.1371/journal.pone.0245534)
Supplement: S5 File — (XLSX) [file pone.0245534.s005.xlsx]

## Sheet: Sheet1
Eubacterium
Dorea
Catenibacterium
Ruminococcus
Collinsella
Bifidobacterium
Clostridium
Coriobacteriaceae_g_
Bulleidia
Lachnospiraceae_Other
Streptococcus
Ruminococcaceae_g_
Faecalibacterium
Coprococcus
Clostridiales_Other
Slackia
Lactobacillus
Lachnospiraceae_g_
Blautia
Clostridiaceae_g_
Eggerthella
Actinomyces
Enterobacteriaceae_g_
p.75.a5
c_TM7.3.o_f_g_
Haemophilus
Enterobacteriaceae_Other
Clostridiaceae_Other
Klebsiella
Veillonella
Butyricimonas
Ruminococcaceae_Other
Oscillospira
Desulfovibrio
Butyrivibrio
Desulfovibrionaceae_g_
Lachnospira
Parabacteroides
Ruminococcus .1
Bacteroides
Bacteroidales_Other
Anaerovibrio
Phascolarctobacterium
Prevotella. 1
Megamonas
S24.7_g_
CF231
Sutterella
Prevotella
Lachnobacterium
o_ML615J.28_f_g_
Treponema
Bacteroidales_f_g_
Megasphaera
Dialister
Veillonellaceae_Other
Cerasicoccaceae_g_
Mitsuokella
Roseburia
Anaerostipes
Pseudomonas
Burkholderia
Peptococcaceae_g_
Barnesiellaceae_g_
Bilophila
Alphaproteobacteria_o__f_g_
Clostridiales_f_g_
Rikenellaceae_g_
YS2_f__g_
Victivallaceae_g_
Succinivibrio_s_
Christensenellaceae_g_
Acidaminococcus
Elusimicrobiaceae_g_
RFP12_g_
RF32_f_g_
Erysipelotrichaceae_g_
RF39_f_g_
Veillonellaceae_g_
Paraprevotellaceae_g_
